# Supplementary material for: The transcriptional landscape and dynamics regulating organ differentiation and dormancy in Curcuma alismatifolia
Source: Plant Physiol. 2025 Oct 13;199(2):kiaf501. doi: 10.1093/plphys/kiaf501 (PMC12569765; doi:10.1093/plphys/kiaf501)
Supplement: kiaf501_Supplementary_Data [file kiaf501_supplementary_data.zip]

Archive with 2 entries (2 files):
- Supplementary Data.pdf
- Supplementary Tables.xlsx
