# Supplementary material for: The transcriptional landscape and dynamics regulating organ differentiation and dormancy in Curcuma alismatifolia
Source: Plant Physiol. 2025 Oct 13;199(2):kiaf501. doi: 10.1093/plphys/kiaf501 (PMC12569765; doi:10.1093/plphys/kiaf501)
Supplement: kiaf501_Supplementary_Data [file kiaf501_supplementary_data.zip › Supplementary Tables.xlsx]

## Sheet: Table S1
Supplementary Table S1. Sample information.
Sample Status at Sampling	Sample Name	Organs	Marker in Figure 1A	Corresponding to the Stages in Figures 1B and C	Data Sources
0.1-0.5cm bud	Bud1	Bud	S3	1	b
0.5-1cm bud	Bud2	Bud	S2	2	b
1-2cm bud	Bud3	Bud	S5	3	b
>2cm bud	Bud4	Bud	S6	4	b
0.5 cm floret	Flower1	Flower	-	1	b
Floret at coloring stage	Flower2	Flower	-	2	b
Floret fully unfolded	Flower3	Flower	-	3	b
1 cm inner whorl bract base	InnerBractD1	InnerBractD	-	1	a
1.5 cm inner whorl bract base	InnerBractD2	InnerBractD	-	2	a
2 cm inner whorl bract base	InnerBractD3	InnerBractD	-	3	a
8 cm inner whorl bract base	InnerBractD4	InnerBractD	-	4	a
1 cm inner whorl bract tip	InnerBractU1	InnerBractU	-	1	a
1.5 cm inner whorl bract tip	InnerBractU2	InnerBractU	-	2	a
2 cm inner whorl bract tip	InnerBractU3	InnerBractU	-	3	a
8 cm inner whorl bract tip	InnerBractU4	InnerBractU	-	4	a
innermost leaf at two-leaf stage	Leaf1	Leaf	S21	1	b
innermost leaf at flower initiation stage	Leaf2	Leaf	S15	2	b
innermost leaf at blooming stage	Leaf3	Leaf	S10	3	b
1 cm outer all-green bract	OutBract1	OutBract	-	1	a
1.5 cm outer all-green bract	OutBract2	OutBract	-	2	a
2 cm outer all-green bract	OutBract3	OutBract	-	3	a
8 cm outer all-green bract	OutBract4	OutBract	-	4	a
2cm lower pedicel at flower initiation stage	PedicelD1	PedicelD	S18	1	b
2cm lower pedicel at blooming stage	PedicelD2	PedicelD	S12	2	b
2cm middle pedicel at flower initiation stage	PedicelM1	PedicelM	S17	1	b
2cm middle pedicel at blooming stage	PedicelM2	PedicelM	S11	2	b
2cm upper pedicel at flower initiation stage	PedicelU1	PedicelU	S16	1	b
2cm upper pedicel at blooming stage	PedicelU2	PedicelU	S9	2	b
Rhizome at two-leaf stage	Rhizome1	Rhizome	S20	1	b
Rhizome at flower initiation stage	Rhizome2	Rhizome	S19	2	b
Rhizome at blooming stage	Rhizome3	Rhizome	S13	3	b
Rhizome at dormancy	Rhizome4	Rhizome	S1	4	b
Rhizome at bud emergence stage	Rhizome5	Rhizome	S22	5	b
Root on rhizomes at bud3	RootRhizomeRoot1	Root on rhizomes	S4	1	b
Root on rhizomes at blooming stage	RootRhizomeRoot2	Root on rhizomes	S14	2	b
Tuberous roots at bud4	RootTuber1	Tuberous roots	S8	1	b
Root on tuberous roots at bud4	RootTuberRoot1	Root on tuberous roots	S7	1	b
Note:
a. Liao X, Ye Y, Zhang X, Peng D, Hou M, Fu G, Tan J, Zhao J, Jiang R, Xu Y, Liu J, Yang J, Liu W, Tembrock LR, Zhu G, Wu Z (2022) The genomic and bulked segregant analysis of Curcuma alismatifolia revealed its diverse bract pigmentation. aBIOTECH 3: 178-196
b. Liao X, Xie D, Bao T, Hou M, Li C, Nie B, Sun S, Peng D, Hu H, Wang H, Tao Y, Zhang Y, Li W, Wang L (2024) Inversions encounter relaxed genetic constraints and balance birth and death of TPS genes in Curcuma. Nat Commun 15: 9349

## Sheet: Table S2
Supplementary Table S2. Number of preferentially expressed genes in different organs.
Organ	TAU≥0.8, FPKM ≥ 0 in at least one sample. For functional enrichment in Figure 1C.		TAU ≥ 0.8, FPKM ≥ 1 in at least one sample. Used to calculate the number of regulatory elements in the promoter region of expressed genes (more stringent) in Figure 2B.
	Haplotype A	Haplotype B	Haplotype A	Haplotype B
Bud1	506	480	323	303
Bud2	213	226	116	123
Bud3	144	117	54	53
Bud4	122	105	48	41
Flower1	1268	1252	792	818
Flower2	868	880	441	441
Flower3	1246	1244	815	806
InnerBractD1	571	580	358	369
InnerBractD2	370	321	141	128
InnerBractD3	283	288	163	160
InnerBractD4	321	328	167	182
InnerBractU1	629	597	334	321
InnerBractU2	246	272	124	133
InnerBractU3	285	297	118	111
InnerBractU4	360	348	221	233
Leaf1	401	419	234	240
Leaf2	630	590	280	248
Leaf3	781	743	469	442
OutBract1	579	552	285	285
OutBract2	364	365	177	174
OutBract3	371	354	188	181
OutBract4	259	256	157	143
PedicelD1	290	283	154	172
PedicelD2	208	211	109	116
PedicelM1	420	402	302	291
PedicelM2	195	187	92	90
PedicelU1	147	162	61	65
PedicelU2	288	301	167	179
Rhizome1	299	259	171	143
Rhizome2	223	200	136	116
Rhizome3	195	187	128	125
Rhizome4	255	236	145	161
Rhizome5	350	356	168	170
RhizomeRoot1	799	787	552	539
RhizomeRoot2	909	914	719	734
RootTuber1	381	368	281	271
RootTuberRoot1	805	778	466	467
All preferentially expressed genes	16581	16245	9656	9574

## Sheet: Table S3
Supplementary Table S3. GO enrichment analysis of genes preferentially expressed in different organs.
Sample	Class	GO Name	GO ID	GO Level	P value (Hypergeometric Test)	Enrichment Score	Hits Genes Counts In Selected Set	Hits Genes Counts In Background	All Genes Counts In Selected Set	All Genes Counts In Background	Genes Of Selected Set In GO term	Corrected p-value(BH method)
Flower	Biological process	reproduction	GO:0000003	2	0	1.52728	571	4777	2294	29311	Chr10HA1709,Chr05HA3623,Chr10HB492,Chr06HA2170,Chr09HB252,Chr15HB800,Chr03HB3392,Chr02HA2847,Chr10HA1719,Chr10HB467,Chr11HB2208,Chr11HB2209,Chr11HB2207,Chr13HB371,Chr11HB2211,Chr13HA2555,Chr11HB2210,Chr09HB294,Chr05HA3647,Chr11HB2239,Chr08HA511,Chr03HA3938,Chr03HB3302,Chr03HA2664,Chr08HB2931,Chr12HA2715,Chr02HB2202,Chr12HA2709,Chr12HA2772,Chr08HB1535,Chr01HB3629,Chr03HA270,Chr15HA569,Chr02HB2251,…	0
Flower	Biological process	reproductive shoot system development	GO:0090567	6	0	1.94036	253	1666	2294	29311	Chr09HB252,Chr15HB800,Chr10HB467,Chr11HB2208,Chr11HB2209,Chr11HB2207,Chr13HA2555,Chr11HB2210,Chr11HB2239,Chr08HA511,Chr03HA2664,Chr08HB2931,Chr12HA2715,Chr02HB2202,Chr08HB1535,Chr01HB3629,Chr03HA270,Chr06HA3505,Chr04HA1121,Chr04HB3108,Chr08HA3153,Chr06HB351,Chr09HB363,Chr13HB268,Chr12HA562,Chr01HB1161,Chr03HA3855,Chr12HB2229,Chr02HB2387,Chr13HA85,Chr16HB216,Chr11HB2014,Chr15HA712,Chr03HB3153,Chr1…	0
Flower	Biological process	specification of plant organ identity	GO:0090701	5	0	5.08609	41	103	2294	29311	Chr11HB2239,Chr04HA1121,Chr04HB3108,Chr03HA3855,Chr12HA468,Chr12HB793,Chr11HB2147,Chr01HB1356,Chr06HB2996,Chr02HA856,Chr07HB2796,Chr12HB484,Chr07HB2742,Chr09HB1034,Chr16HB856,Chr01HA1407,Chr11HA2357,Chr12HB2073,Chr11HA2270,Chr07HA2829,Chr07HA2882,Chr16HA877,Chr07HA436,Chr14HA103,Chr14HA104,Chr01HB700,Chr01HA714,Chr04HA3139,Chr10HA2200,Chr14HB2487,Chr12HA2230,Chr09HA1044,Chr14HB101,Chr03HB3772,Chr…	0
Flower	Biological process	post-embryonic development	GO:0009791	3	0	1.41448	512	4625	2294	29311	Chr10HA1709,Chr05HA3623,Chr06HA2170,Chr09HB252,Chr15HB800,Chr10HB471,Chr03HB3392,Chr02HA2847,Chr10HB467,Chr11HB2208,Chr11HB2209,Chr11HB2207,Chr13HA2555,Chr11HB2210,Chr11HB2239,Chr08HA511,Chr03HA2664,Chr08HB2931,Chr12HA2715,Chr02HB2202,Chr08HB1535,Chr01HB3629,Chr03HA270,Chr15HA569,Chr06HA3505,Chr10HB2378,Chr04HA1121,Chr04HB3108,Chr06HA3527,Chr15HB861,Chr04HA16,Chr08HA3153,Chr06HB351,Chr03HA220,Chr…	0
Flower	Biological process	flower development	GO:0009908	7	0	1.87971	237	1611	2294	29311	Chr09HB252,Chr15HB800,Chr11HB2208,Chr11HB2209,Chr11HB2207,Chr13HA2555,Chr11HB2210,Chr11HB2239,Chr08HA511,Chr03HA2664,Chr08HB2931,Chr12HA2715,Chr02HB2202,Chr08HB1535,Chr01HB3629,Chr03HA270,Chr06HA3505,Chr04HA1121,Chr04HB3108,Chr08HA3153,Chr06HB351,Chr09HB363,Chr13HB268,Chr12HA562,Chr01HB1161,Chr03HA3855,Chr12HB2229,Chr02HB2387,Chr13HA85,Chr16HB216,Chr11HB2014,Chr03HB3153,Chr12HA468,Chr12HB793,Chr0…	0
Flower	Biological process	specification of floral organ identity	GO:0010093	6	0	5.1868	41	101	2294	29311	Chr11HB2239,Chr04HA1121,Chr04HB3108,Chr03HA3855,Chr12HA468,Chr12HB793,Chr11HB2147,Chr01HB1356,Chr06HB2996,Chr02HA856,Chr07HB2796,Chr12HB484,Chr07HB2742,Chr09HB1034,Chr16HB856,Chr01HA1407,Chr11HA2357,Chr12HB2073,Chr11HA2270,Chr07HA2829,Chr07HA2882,Chr16HA877,Chr07HA436,Chr14HA103,Chr14HA104,Chr01HB700,Chr01HA714,Chr04HA3139,Chr10HA2200,Chr14HB2487,Chr12HA2230,Chr09HA1044,Chr14HB101,Chr03HB3772,Chr…	0
Flower	Biological process	specification of stamen identity	GO:0010097	7	0	10.4541	18	22	2294	29311	Chr11HB2239,Chr04HB3108,Chr03HA3855,Chr12HA468,Chr01HB1356,Chr12HB484,Chr09HB1034,Chr16HB856,Chr01HA1407,Chr11HA2357,Chr16HA877,Chr07HA436,Chr04HA3139,Chr14HB2487,Chr09HA1044,Chr03HB3772,Chr07HB447,Chr14HA2536	0
Flower	Biological process	regulation of cell morphogenesis involved in differentiation	GO:0010769	7	0	4.55537	41	115	2294	29311	Chr10HB492,Chr03HA3938,Chr15HA525,Chr11HB2172,Chr03HB3265,Chr14HA979,Chr03HB3280,Chr14HA2143,Chr09HB452,Chr12HA1769,Chr07HA1071,Chr07HB72,Chr05HB3001,Chr07HA1026,Chr14HB987,Chr04HB437,Chr03HA3315,Chr03HA3330,Chr14HA31,Chr14HB31,Chr11HA2294,Chr04HA425,Chr12HB1660,Chr06HB1128,Chr01HB753,Chr04HB2887,Chr07HB1022,Chr07HB1071,Chr01HA781,Chr04HB2931,Chr04HB2932,Chr03HB3849,Chr04HA2920,Chr04HA2963,Chr09H…	0
Flower	Biological process	developmental process involved in reproduction	GO:0003006	3	0	1.58535	537	4328	2294	29311	Chr10HA1709,Chr05HA3623,Chr10HB492,Chr06HA2170,Chr09HB252,Chr15HB800,Chr03HB3392,Chr02HA2847,Chr10HA1719,Chr10HB467,Chr11HB2208,Chr11HB2209,Chr11HB2207,Chr11HB2211,Chr13HA2555,Chr11HB2210,Chr05HA3647,Chr11HB2239,Chr08HA511,Chr03HA3938,Chr03HB3302,Chr03HA2664,Chr08HB2931,Chr12HA2715,Chr02HB2202,Chr12HA2772,Chr08HB1535,Chr01HB3629,Chr03HA270,Chr02HB2251,Chr06HA3505,Chr10HB2378,Chr04HA1121,Chr04HB31…	0
Flower	Biological process	reproductive system development	GO:0061458	5	0	1.50402	436	3704	2294	29311	Chr10HA1709,Chr05HA3623,Chr09HB252,Chr15HB800,Chr03HB3392,Chr10HB467,Chr11HB2208,Chr11HB2209,Chr11HB2207,Chr13HA2555,Chr11HB2210,Chr11HB2239,Chr08HA511,Chr03HA2664,Chr08HB2931,Chr12HA2715,Chr02HB2202,Chr08HB1535,Chr01HB3629,Chr03HA270,Chr06HA3505,Chr10HB2378,Chr04HA1121,Chr04HB3108,Chr06HA3527,Chr15HB861,Chr04HA16,Chr08HA3153,Chr06HB351,Chr03HA220,Chr16HB132,Chr03HA3895,Chr09HB363,Chr13HB236,Chr1…	0
Flower	Cellular component	cell periphery	GO:0071944	3	0	1.4757	803	7397	2139	29077	Chr13HA2518,Chr10HB492,Chr03HA2696,Chr10HB471,Chr02HA2847,Chr10HA1719,Chr11HB2208,Chr11HB2209,Chr11HB2207,Chr05HA3664,Chr11HB2210,Chr05HA1016,Chr10HA100,Chr01HB58,Chr10HB1105,Chr11HA2852,Chr08HB2902,Chr03HA3938,Chr02HB2231,Chr03HB3302,Chr01HB2376,Chr10HB2412,Chr12HA2715,Chr08HB1621,Chr10HB2400,Chr02HB2202,Chr12HA2709,Chr15HB1977,Chr01HB3615,Chr12HA2772,Chr10HB2399,Chr12HA2764,Chr12HA2765,Chr15HA2…	0
Flower	Cellular component	extracellular region	GO:0005576	3	0	2.00505	168	1139	2139	29077	Chr10HB467,Chr11HB2208,Chr11HB2209,Chr11HB2207,Chr11HB2210,Chr10HA100,Chr02HB2228,Chr12HA2715,Chr12HA2701,Chr15HB1977,Chr15HA2124,Chr15HA2197,Chr04HA12,Chr15HB810,Chr11HB2189,Chr03HB3265,Chr09HB363,Chr02HA2929,Chr03HA383,Chr01HB2428,Chr01HB2429,Chr11HA2914,Chr03HA3917,Chr04HB13,Chr05HA666,Chr03HB3280,Chr12HB2275,Chr11HB2014,Chr14HA2143,Chr02HA2607,Chr09HB433,Chr14HB1995,Chr09HB1177,Chr12HB1021,Ch…	0
Flower	Cellular component	plasma membrane	GO:0005886	4	4.44089e-16	1.32481	621	6372	2139	29077	Chr13HA2518,Chr10HB492,Chr03HA2696,Chr10HB471,Chr02HA2847,Chr10HA1719,Chr05HA3664,Chr05HA1016,Chr10HA100,Chr01HB58,Chr10HB1105,Chr11HA2852,Chr08HB2902,Chr03HA3938,Chr02HB2231,Chr03HB3302,Chr10HB2412,Chr08HB1621,Chr10HB2400,Chr02HB2202,Chr12HA2709,Chr15HB1977,Chr01HB3615,Chr12HA2772,Chr10HB2399,Chr12HA2764,Chr12HA2765,Chr15HA2124,Chr02HB2251,Chr06HB308,Chr15HA2197,Chr01HA1601,Chr15HA525,Chr14HA230…	7.75676e-14
Flower	Cellular component	cell wall	GO:0005618	4	1.39444e-13	1.75729	174	1346	2139	29077	Chr10HB471,Chr11HB2208,Chr11HB2209,Chr11HB2207,Chr11HB2210,Chr10HA100,Chr01HB2376,Chr12HA2715,Chr02HB2202,Chr06HA2253,Chr14HA2374,Chr14HA2365,Chr09HB363,Chr13HA2425,Chr13HB235,Chr03HA383,Chr02HB1045,Chr11HB2014,Chr02HA2607,Chr16HB418,Chr09HB433,Chr14HB1995,Chr01HB2570,Chr09HB1177,Chr13HB66,Chr16HB384,Chr05HB3189,Chr13HB2186,Chr13HB2187,Chr06HA3345,Chr15HA816,Chr05HA3780,Chr06HA3182,Chr09HB599,Chr…	1.82672e-11
Flower	Cellular component	external encapsulating structure	GO:0030312	3	1.80744e-13	1.75208	174	1350	2139	29077	Chr10HB471,Chr11HB2208,Chr11HB2209,Chr11HB2207,Chr11HB2210,Chr10HA100,Chr01HB2376,Chr12HA2715,Chr02HB2202,Chr06HA2253,Chr14HA2374,Chr14HA2365,Chr09HB363,Chr13HA2425,Chr13HB235,Chr03HA383,Chr02HB1045,Chr11HB2014,Chr02HA2607,Chr16HB418,Chr09HB433,Chr14HB1995,Chr01HB2570,Chr09HB1177,Chr13HB66,Chr16HB384,Chr05HB3189,Chr13HB2186,Chr13HB2187,Chr06HA3345,Chr15HA816,Chr05HA3780,Chr06HA3182,Chr09HB599,Chr…	1.8942e-11
Flower	Cellular component	extracellular space	GO:0005615	3	1.19771e-12	2.81944	56	270	2139	29077	Chr10HB467,Chr11HB2208,Chr11HB2209,Chr11HB2207,Chr11HB2210,Chr12HA2715,Chr11HB2014,Chr05HB3189,Chr10HB352,Chr05HA3780,Chr16HB531,Chr06HA3182,Chr09HB599,Chr12HA147,Chr16HA534,Chr08HA2416,Chr11HA535,Chr11HA536,Chr11HA2134,Chr11HA2329,Chr11HA2330,Chr11HA2331,Chr11HA2332,Chr14HB1629,Chr14HB1597,Chr06HA921,Chr07HB634,Chr12HB148,Chr12HA2015,Chr12HA2014,Chr12HA2005,Chr12HB1856,Chr12HB1861,Chr12HB1862,Ch…	1.046e-10
Flower	Cellular component	obsolete extracellular region part	GO:0044421	0	2.85396e-11	2.51736	60	324	2139	29077	Chr10HB467,Chr11HB2208,Chr11HB2209,Chr11HB2207,Chr11HB2210,Chr12HA2715,Chr11HB2014,Chr05HB3189,Chr10HB352,Chr05HA3780,Chr16HB531,Chr06HA3182,Chr09HB599,Chr04HB2180,Chr12HA147,Chr07HB1404,Chr16HA534,Chr08HA2416,Chr11HA535,Chr11HA536,Chr11HA2134,Chr11HA2329,Chr11HA2330,Chr11HA2331,Chr11HA2332,Chr14HB1629,Chr14HB1597,Chr06HA921,Chr07HB634,Chr12HB148,Chr12HA2015,Chr12HA2014,Chr12HA2005,Chr12HB1856,Ch…	2.13639e-09
Flower	Cellular component	obsolete intrinsic component of membrane	GO:0031224	0	2.76124e-10	1.52068	214	1913	2139	29077	Chr13HA2518,Chr03HA2696,Chr10HA100,Chr08HB2902,Chr02HB2231,Chr10HB2400,Chr02HB2202,Chr10HB2399,Chr12HA2745,Chr02HB2251,Chr06HB308,Chr13HA2577,Chr15HB810,Chr04HA56,Chr12HB817,Chr09HB376,Chr13HA2425,Chr13HB236,Chr03HA2594,Chr09HB308,Chr12HA571,Chr11HA2983,Chr06HB1863,Chr04HA1212,Chr13HA41,Chr02HB2391,Chr04HB58,Chr06HB264,Chr15HB934,Chr14HA2478,Chr03HB3289,Chr06HA3485,Chr02HA2605,Chr03HB3157,Chr01HB…	1.80862e-08
Flower	Cellular component	pollen tube	GO:0090406	5	2.43339e-09	2.68133	43	218	2139	29077	Chr10HB492,Chr02HB2251,Chr15HA525,Chr14HA979,Chr05HA690,Chr14HA2143,Chr09HB452,Chr03HA3661,Chr03HA2371,Chr03HA3697,Chr07HA1071,Chr01HB2652,Chr07HA1026,Chr14HB987,Chr11HA2551,Chr04HB437,Chr13HA1509,Chr14HA31,Chr15HA1050,Chr14HB31,Chr04HA425,Chr04HB2887,Chr07HB1022,Chr07HB1071,Chr04HB2931,Chr04HB2932,Chr15HB285,Chr04HA3240,Chr04HA2920,Chr04HA2963,Chr02HA2440,Chr05HB668,Chr09HA442,Chr09HA437,Chr03HB…	1.41678e-07
Flower	Cellular component	obsolete plasma membrane part	GO:0044459	0	4.49104e-08	1.5812	139	1195	2139	29077	Chr13HA2518,Chr03HA2696,Chr10HA100,Chr08HB2902,Chr10HB2400,Chr02HB2202,Chr10HB2399,Chr06HB308,Chr15HA525,Chr15HB810,Chr05HA756,Chr04HA56,Chr09HB376,Chr13HA2425,Chr12HA571,Chr11HA2983,Chr06HB1863,Chr14HA979,Chr13HA41,Chr04HB58,Chr06HB264,Chr01HB1277,Chr01HB1260,Chr09HB458,Chr14HA865,Chr07HA2212,Chr05HA1151,Chr03HA3661,Chr06HA3144,Chr10HB348,Chr16HB537,Chr03HA3697,Chr05HA3768,Chr07HB72,Chr07HB190,C…	2.3533e-06
Flower	Molecular function	hydrolase activity, hydrolyzing O-glycosyl compounds	GO:0004553	5	2.22045e-16	2.4894	100	506	1992	25092	Chr11HB2211,Chr04HA12,Chr15HB810,Chr14HA2374,Chr09HB363,Chr13HB235,Chr11HA2983,Chr04HB13,Chr08HB1775,Chr08HB1774,Chr13HB2186,Chr13HB2187,Chr03HA2346,Chr03HA2345,Chr10HB2571,Chr09HB575,Chr15HA842,Chr01HB3265,Chr04HB366,Chr05HA2738,Chr06HA506,Chr07HA803,Chr05HA2675,Chr05HA2676,Chr04HB473,Chr04HB367,Chr04HB368,Chr04HB370,Chr04HB371,Chr01HB392,Chr07HB2887,Chr16HA1389,Chr07HB2864,Chr06HB507,Chr16HA641…	2.33369e-13
Flower	Molecular function	hydrolase activity, acting on glycosyl bonds	GO:0016798	4	8.88178e-16	2.30422	105	574	1992	25092	Chr11HB2211,Chr04HA12,Chr15HB810,Chr14HA2374,Chr09HB363,Chr13HB235,Chr11HA2983,Chr04HB13,Chr08HB1775,Chr08HB1774,Chr13HB2186,Chr13HB2187,Chr03HA2346,Chr03HA2345,Chr10HB2571,Chr09HB575,Chr15HA842,Chr01HB3265,Chr04HB366,Chr05HA2738,Chr06HA506,Chr07HA803,Chr05HA2675,Chr05HA2676,Chr04HB473,Chr04HB367,Chr04HB368,Chr04HB370,Chr04HB371,Chr01HB392,Chr07HB2887,Chr16HA1389,Chr07HB2864,Chr06HB507,Chr16HA641…	4.66738e-13
Flower	Molecular function	IgE binding	GO:0019863	5	1.55431e-15	8.39759	20	30	1992	25092	Chr08HB1775,Chr08HB1774,Chr12HB2393,Chr04HB366,Chr04HB367,Chr04HB368,Chr04HB370,Chr04HB371,Chr12HA2543,Chr05HA59,Chr05HB98,Chr07HB2584,Chr04HA366,Chr04HA364,Chr04HA365,Chr04HA362,Chr04HA363,Chr08HA1996,Chr08HA1997,Chr07HA2676	5.44527e-13
Flower	Molecular function	immunoglobulin binding	GO:0019865	4	1.55431e-15	8.39759	20	30	1992	25092	Chr08HB1775,Chr08HB1774,Chr12HB2393,Chr04HB366,Chr04HB367,Chr04HB368,Chr04HB370,Chr04HB371,Chr12HA2543,Chr05HA59,Chr05HB98,Chr07HB2584,Chr04HA366,Chr04HA364,Chr04HA365,Chr04HA362,Chr04HA363,Chr08HA1996,Chr08HA1997,Chr07HA2676	5.44527e-13
Flower	Molecular function	galacturan 1,4-alpha-galacturonidase activity	GO:0047911	6	3.93019e-14	11.0218	14	16	1992	25092	Chr08HB1775,Chr08HB1774,Chr04HB366,Chr04HB367,Chr04HB368,Chr04HB370,Chr04HB371,Chr04HA366,Chr04HA364,Chr04HA365,Chr04HA362,Chr04HA363,Chr08HA1996,Chr08HA1997	8.26126e-12
Flower	Molecular function	galactosidase activity	GO:0015925	6	1.39933e-12	4.50982	29	81	1992	25092	Chr14HA2374,Chr09HB363,Chr03HA2346,Chr03HA2345,Chr05HA2738,Chr05HA2675,Chr05HA2676,Chr07HB2864,Chr12HB2026,Chr15HA2227,Chr05HB2531,Chr07HA2948,Chr05HB2479,Chr05HB2481,Chr15HB2190,Chr09HA946,Chr07HB1162,Chr03HA56,Chr12HA2181,Chr03HB57,Chr09HB640,Chr09HA351,Chr09HA2015,Chr07HA1164,Chr03HB2319,Chr09HB1996,Chr14HB2297,Chr09HB933,Chr09HA639	2.10099e-10
Flower	Molecular function	cysteine-type peptidase activity	GO:0008234	5	1.31939e-12	2.96044	51	217	1992	25092	Chr13HA2509,Chr11HB2208,Chr11HB2209,Chr11HB2207,Chr11HB2210,Chr12HA2715,Chr08HB2743,Chr11HB2014,Chr01HB2581,Chr07HA2212,Chr05HB3189,Chr05HA3780,Chr06HA3182,Chr09HB599,Chr12HA147,Chr11HA2134,Chr11HA2329,Chr11HA2330,Chr11HA2331,Chr11HA2332,Chr01HB3552,Chr14HB1629,Chr14HB1597,Chr13HB2488,Chr05HB147,Chr06HA921,Chr12HB148,Chr09HA724,Chr04HB2886,Chr04HB2882,Chr12HA2015,Chr12HA2014,Chr12HA2005,Chr12HB18…	2.31113e-10
Flower	Molecular function	cysteine-type endopeptidase activity	GO:0004197	6	1.89715e-12	3.28269	43	165	1992	25092	Chr13HA2509,Chr11HB2208,Chr11HB2209,Chr11HB2207,Chr11HB2210,Chr12HA2715,Chr11HB2014,Chr01HB2581,Chr07HA2212,Chr05HB3189,Chr05HA3780,Chr06HA3182,Chr09HB599,Chr12HA147,Chr11HA2134,Chr11HA2329,Chr11HA2330,Chr11HA2331,Chr11HA2332,Chr01HB3552,Chr14HB1629,Chr14HB1597,Chr13HB2488,Chr05HB147,Chr06HA921,Chr12HB148,Chr12HA2015,Chr12HA2014,Chr12HA2005,Chr12HB1856,Chr12HB1861,Chr12HB1862,Chr14HA1661,Chr14HA1…	2.49238e-10
Flower	Molecular function	beta-galactosidase activity	GO:0004565	7	3.37119e-12	4.65894	27	73	1992	25092	Chr14HA2374,Chr03HA2346,Chr03HA2345,Chr05HA2738,Chr05HA2675,Chr05HA2676,Chr07HB2864,Chr12HB2026,Chr15HA2227,Chr05HB2531,Chr07HA2948,Chr05HB2479,Chr05HB2481,Chr15HB2190,Chr09HA946,Chr07HB1162,Chr03HA56,Chr12HA2181,Chr03HB57,Chr09HB640,Chr09HA2015,Chr07HA1164,Chr03HB2319,Chr09HB1996,Chr14HB2297,Chr09HB933,Chr09HA639	3.9368e-10
Flower	Molecular function	pectinesterase activity	GO:0030599	6	4.90796e-12	4.59598	27	74	1992	25092	Chr13HA2424,Chr13HA2423,Chr15HA2001,Chr06HB206,Chr03HB651,Chr12HB2282,Chr05HB835,Chr05HA2770,Chr07HB2608,Chr13HB2399,Chr13HB2398,Chr03HA642,Chr14HB1886,Chr12HA2444,Chr06HA206,Chr06HB2541,Chr05HA850,Chr05HB2564,Chr15HB113,Chr15HB112,Chr15HB2104,Chr15HB384,Chr06HA2624,Chr15HA118,Chr15HA117,Chr15HA387,Chr07HA2700	5.15827e-10
InnerBract	Biological process	secondary metabolic process	GO:0019748	3	0	2.36837	120	884	1680	29311	Chr14HA2385,Chr16HA786,Chr01HA2170,Chr01HB892,Chr03HB2001,Chr01HB889,Chr07HB670,Chr02HB241,Chr08HA84,Chr02HA2867,Chr03HB1561,Chr12HA2707,Chr01HB903,Chr03HB2915,Chr06HB2455,Chr16HB141,Chr01HA2079,Chr03HA209,Chr03HA2557,Chr01HB790,Chr12HA585,Chr08HB81,Chr06HA792,Chr02HB2383,Chr05HB1093,Chr09HA812,Chr09HA805,Chr03HA823,Chr07HA544,Chr03HA2494,Chr16HA21,Chr09HA142,Chr01HA739,Chr01HB2552,Chr01HA3601,Ch…	0
InnerBract	Biological process	cell cycle process	GO:0022402	3	4.44089e-16	2.04092	144	1231	1680	29311	Chr04HB724,Chr10HA138,Chr13HA2545,Chr13HA2546,Chr13HA1220,Chr16HB200,Chr01HA3478,Chr15HA1774,Chr12HA3197,Chr08HA2645,Chr01HB3681,Chr07HA348,Chr06HA941,Chr14HB2613,Chr11HB1718,Chr12HB2122,Chr15HA577,Chr15HB1009,Chr16HB1003,Chr09HA1171,Chr07HB705,Chr04HB823,Chr04HB1505,Chr04HB1504,Chr02HB173,Chr06HA832,Chr11HA500,Chr11HA457,Chr16HB1752,Chr10HA1596,Chr11HA2042,Chr13HA1134,Chr06HB2386,Chr03HB646,Chr0…	7.4718e-13
InnerBract	Biological process	regulation of RNA biosynthetic process	GO:2001141	8	1.11022e-15	1.4562	425	5092	1680	29311	Chr03HA1372,Chr03HA2693,Chr05HA3633,Chr08HB2066,Chr05HA3603,Chr02HA2841,Chr07HA2861,Chr10HB1995,Chr05HB1235,Chr15HB807,Chr07HB610,Chr03HB1586,Chr01HB3681,Chr11HA2855,Chr08HB830,Chr08HB2923,Chr11HB1756,Chr05HB176,Chr08HB1606,Chr02HA2867,Chr14HB540,Chr14HA204,Chr01HB3677,Chr14HB505,Chr02HB2206,Chr03HB1574,Chr16HB174,Chr10HA2105,Chr12HB2115,Chr07HA2066,Chr03HB2985,Chr11HA345,Chr03HB2915,Chr02HB2273,…	9.33975e-13
InnerBract	Biological process	regulation of nucleic acid-templated transcription	GO:1903506	9	1.11022e-15	1.4562	425	5092	1680	29311	Chr03HA1372,Chr03HA2693,Chr05HA3633,Chr08HB2066,Chr05HA3603,Chr02HA2841,Chr07HA2861,Chr10HB1995,Chr05HB1235,Chr15HB807,Chr07HB610,Chr03HB1586,Chr01HB3681,Chr11HA2855,Chr08HB830,Chr08HB2923,Chr11HB1756,Chr05HB176,Chr08HB1606,Chr02HA2867,Chr14HB540,Chr14HA204,Chr01HB3677,Chr14HB505,Chr02HB2206,Chr03HB1574,Chr16HB174,Chr10HA2105,Chr12HB2115,Chr07HA2066,Chr03HB2985,Chr11HA345,Chr03HB2915,Chr02HB2273,…	9.33975e-13
InnerBract	Biological process	regulation of DNA-templated transcription	GO:0006355	10	8.88178e-16	1.45829	417	4989	1680	29311	Chr03HA1372,Chr03HA2693,Chr05HA3633,Chr08HB2066,Chr05HA3603,Chr02HA2841,Chr07HA2861,Chr10HB1995,Chr05HB1235,Chr15HB807,Chr07HB610,Chr03HB1586,Chr01HB3681,Chr11HA2855,Chr08HB830,Chr08HB2923,Chr11HB1756,Chr05HB176,Chr08HB1606,Chr02HA2867,Chr14HB540,Chr14HA204,Chr01HB3677,Chr14HB505,Chr02HB2206,Chr03HB1574,Chr16HB174,Chr10HA2105,Chr12HB2115,Chr07HA2066,Chr11HA345,Chr03HB2915,Chr02HB2273,Chr09HB1339,…	9.9624e-13
InnerBract	Biological process	RNA biosynthetic process	GO:0032774	8	1.77636e-15	1.41808	432	5315	1680	29311	Chr03HA1372,Chr03HA2693,Chr05HA3633,Chr08HB2066,Chr05HA3603,Chr02HA2841,Chr07HA2861,Chr10HB1995,Chr05HB1235,Chr15HB807,Chr07HB610,Chr03HB1586,Chr01HB3681,Chr11HA2855,Chr08HB830,Chr08HB2923,Chr11HB1756,Chr05HB176,Chr08HB1606,Chr02HA2867,Chr14HB540,Chr14HA204,Chr01HB3677,Chr14HB505,Chr02HB2206,Chr03HB1574,Chr16HB174,Chr10HA2105,Chr12HB2115,Chr07HA2066,Chr03HB2985,Chr11HA345,Chr03HB2915,Chr02HB2273,…	9.9624e-13
InnerBract	Biological process	nuclear chromosome segregation	GO:0098813	5	2.33147e-15	3.24336	58	312	1680	29311	Chr10HA138,Chr13HA2545,Chr13HA2546,Chr16HB200,Chr01HA3478,Chr01HB3681,Chr12HB2122,Chr15HA577,Chr15HB1009,Chr09HA1171,Chr04HB1505,Chr04HB1504,Chr02HB173,Chr09HA1282,Chr09HA1279,Chr14HB318,Chr09HB1155,Chr11HA3085,Chr13HA1478,Chr12HA317,Chr03HB1254,Chr03HA138,Chr02HB2198,Chr05HB3096,Chr09HB1263,Chr16HB2408,Chr04HA289,Chr05HB3009,Chr06HA3204,Chr05HA1091,Chr12HA2281,Chr16HA198,Chr04HB1889,Chr03HA3501,…	1.12077e-12
InnerBract	Biological process	nucleic acid-templated transcription	GO:0097659	9	3.88578e-15	1.41186	428	5289	1680	29311	Chr03HA1372,Chr03HA2693,Chr05HA3633,Chr08HB2066,Chr05HA3603,Chr02HA2841,Chr07HA2861,Chr10HB1995,Chr05HB1235,Chr15HB807,Chr07HB610,Chr03HB1586,Chr01HB3681,Chr11HA2855,Chr08HB830,Chr08HB2923,Chr11HB1756,Chr05HB176,Chr08HB1606,Chr02HA2867,Chr14HB540,Chr14HA204,Chr01HB3677,Chr14HB505,Chr02HB2206,Chr03HB1574,Chr16HB174,Chr10HA2105,Chr12HB2115,Chr07HA2066,Chr03HB2985,Chr11HA345,Chr03HB2915,Chr02HB2273,…	1.63446e-12
InnerBract	Biological process	organic cyclic compound biosynthetic process	GO:1901362	5	4.996e-15	1.32231	571	7534	1680	29311	Chr16HB2266,Chr03HA1372,Chr03HA2693,Chr14HA2385,Chr05HA3633,Chr08HB2066,Chr16HA786,Chr05HA3603,Chr02HA2841,Chr07HA2861,Chr10HB1995,Chr05HB1235,Chr15HB807,Chr01HB19,Chr07HB610,Chr12HA3151,Chr11HB2200,Chr01HB892,Chr01HB889,Chr01HA552,Chr01HA550,Chr03HB1586,Chr07HB670,Chr14HB577,Chr01HB3681,Chr11HA2855,Chr12HA684,Chr12HA685,Chr07HA348,Chr08HA84,Chr08HB830,Chr08HB2923,Chr11HB1756,Chr05HB176,Chr08HB16…	1.86795e-12
InnerBract	Biological process	chromosome segregation	GO:0007059	4	5.77316e-15	2.99499	63	367	1680	29311	Chr10HA138,Chr13HA2545,Chr13HA2546,Chr13HA1220,Chr16HB200,Chr01HA3478,Chr01HB3681,Chr12HB2122,Chr15HA577,Chr15HB1009,Chr09HA1171,Chr04HB1505,Chr04HB1504,Chr02HB173,Chr13HA1134,Chr09HA1282,Chr09HA1279,Chr14HB318,Chr09HB1155,Chr11HA3085,Chr13HA1478,Chr12HA317,Chr03HB1254,Chr03HA138,Chr02HB2198,Chr05HB3096,Chr09HB1263,Chr16HB2408,Chr04HA289,Chr05HB3009,Chr06HA3204,Chr05HA1091,Chr12HA2281,Chr16HA198,…	1.94267e-12
InnerBract	Cellular component	chromosome, centromeric region	GO:0000775	4	1.33227e-14	5.05574	32	117	1573	29077	Chr10HA138,Chr12HB2122,Chr15HA577,Chr02HB173,Chr09HA1282,Chr09HA1279,Chr14HB318,Chr01HA812,Chr12HA317,Chr03HB1254,Chr02HB2198,Chr05HB3096,Chr09HB1263,Chr06HA3204,Chr05HA1091,Chr12HA2281,Chr04HB1889,Chr06HB3306,Chr10HB145,Chr15HB566,Chr13HA2003,Chr05HB1049,Chr07HA157,Chr12HB325,Chr09HA77,Chr05HA935,Chr06HB3140,Chr12HA3043,Chr12HB2880,Chr09HB74,Chr14HA309,Chr02HA2379	2.19824e-12
InnerBract	Cellular component	obsolete chromosomal part	GO:0044427	0	1.13243e-14	2.28211	100	810	1573	29077	Chr16HA781,Chr10HA138,Chr13HA2545,Chr13HA2546,Chr13HA1220,Chr03HB1586,Chr01HB3681,Chr07HA348,Chr09HA1125,Chr12HB2122,Chr15HA577,Chr02HB2273,Chr15HB1009,Chr06HB1182,Chr16HB1003,Chr09HA1171,Chr07HB714,Chr12HA538,Chr07HA419,Chr02HB173,Chr16HA814,Chr13HA1134,Chr13HA752,Chr06HA2126,Chr09HA1280,Chr09HA1282,Chr08HA3008,Chr09HA1279,Chr02HA1343,Chr14HB318,Chr01HA812,Chr09HB1155,Chr11HA3081,Chr09HB1102,Chr…	2.80276e-12
InnerBract	Cellular component	chromosomal region	GO:0098687	3	8.54872e-15	3.93494	43	202	1573	29077	Chr10HA138,Chr09HA1125,Chr12HB2122,Chr15HA577,Chr15HB1009,Chr09HA1171,Chr07HA419,Chr02HB173,Chr06HA2126,Chr09HA1282,Chr09HA1279,Chr14HB318,Chr01HA812,Chr09HB1155,Chr09HB1102,Chr12HA317,Chr03HB1254,Chr02HB2198,Chr05HB3096,Chr09HB1263,Chr06HA3204,Chr05HA1091,Chr12HA2281,Chr04HB1889,Chr06HB3306,Chr06HB2048,Chr10HB145,Chr15HB566,Chr12HA2474,Chr13HA2003,Chr05HB1049,Chr07HB430,Chr07HA157,Chr12HB325,Chr…	4.23162e-12
InnerBract	Cellular component	chromosome	GO:0005694	6	3.76366e-14	2.1073	114	1000	1573	29077	Chr16HA781,Chr10HA138,Chr01HB10,Chr13HA2545,Chr13HA2546,Chr13HA1220,Chr03HB1586,Chr01HB3681,Chr07HA348,Chr09HA1125,Chr11HB1718,Chr12HB2122,Chr15HA577,Chr02HB2273,Chr15HB1009,Chr04HA1181,Chr04HA1183,Chr06HB1182,Chr16HB1003,Chr09HA1171,Chr07HB714,Chr12HA538,Chr07HA419,Chr02HB173,Chr16HA814,Chr13HA1968,Chr07HA2937,Chr13HA1134,Chr13HA752,Chr06HA2126,Chr09HA1280,Chr09HA1282,Chr08HA3008,Chr09HA1279,Chr…	4.65752e-12
InnerBract	Cellular component	kinesin complex	GO:0005871	4	6.72795e-14	4.10779	38	171	1573	29077	Chr13HA2545,Chr13HA2546,Chr11HB1718,Chr15HA577,Chr08HA3141,Chr06HB396,Chr06HB1072,Chr14HB318,Chr08HA2833,Chr01HA3609,Chr14HA1615,Chr03HA3695,Chr11HA2727,Chr02HB2198,Chr05HB3009,Chr05HA1091,Chr11HB2612,Chr11HA1926,Chr06HB3306,Chr01HB3383,Chr11HA2515,Chr03HB3630,Chr15HB566,Chr05HA220,Chr06HA396,Chr13HA2003,Chr13HB2522,Chr13HB2521,Chr05HB1049,Chr11HB2403,Chr01HB3477,Chr06HA237,Chr07HA2752,Chr14HA309…	6.66067e-12
InnerBract	Cellular component	microtubule associated complex	GO:0005875	3	2.60902e-13	3.29845	48	269	1573	29077	Chr13HA2545,Chr13HA2546,Chr11HB1718,Chr15HA577,Chr08HA3141,Chr06HB396,Chr06HB1072,Chr14HB318,Chr08HA2833,Chr01HA3609,Chr14HA1615,Chr10HA2314,Chr01HA669,Chr03HA3695,Chr11HA2727,Chr02HB2198,Chr05HB3009,Chr14HB2476,Chr05HA1091,Chr11HB2612,Chr11HA1926,Chr06HB3306,Chr01HB3383,Chr11HA2515,Chr03HB3630,Chr15HB566,Chr05HA220,Chr06HA396,Chr13HA2003,Chr13HB2522,Chr13HB2521,Chr05HB1049,Chr01HB650,Chr02HB92,C…	2.15244e-11
InnerBract	Cellular component	microtubule cytoskeleton	GO:0015630	7	2.14589e-11	2.1936	82	691	1573	29077	Chr10HA138,Chr13HA2545,Chr13HA2546,Chr15HA1774,Chr08HA2645,Chr11HB1718,Chr15HA577,Chr08HA3141,Chr06HB396,Chr15HB1871,Chr07HB705,Chr03HB1501,Chr12HA2000,Chr06HB1072,Chr03HB646,Chr14HB1969,Chr06HA722,Chr14HB318,Chr08HA2833,Chr01HA3609,Chr01HA812,Chr14HA1615,Chr10HA2314,Chr01HA669,Chr03HA3695,Chr15HB1697,Chr11HA2727,Chr04HA356,Chr06HA633,Chr12HB689,Chr12HB686,Chr12HB2482,Chr02HB2198,Chr16HB2408,Chr1…	1.51745e-09
InnerBract	Cellular component	spindle	GO:0005819	6	3.57113e-10	3.13586	38	224	1573	29077	Chr10HA138,Chr13HA2545,Chr13HA2546,Chr08HA2645,Chr11HB1718,Chr06HB396,Chr15HB1871,Chr07HB705,Chr03HB646,Chr14HB1969,Chr06HA722,Chr14HB318,Chr01HA812,Chr02HB2198,Chr16HB2408,Chr05HB3009,Chr05HA1091,Chr03HA635,Chr04HB1889,Chr06HB3306,Chr08HB2420,Chr16HA2557,Chr14HA2052,Chr06HB727,Chr10HB145,Chr06HA396,Chr13HB2522,Chr13HB2521,Chr05HB1049,Chr01HB3477,Chr09HA77,Chr06HA237,Chr05HA935,Chr09HB74,Chr14HA3…	2.20964e-08
InnerBract	Cellular component	mitotic spindle	GO:0072686	7	5.38092e-10	7.84215	14	33	1573	29077	Chr13HA2545,Chr13HA2546,Chr03HB646,Chr14HB318,Chr02HB2198,Chr05HA1091,Chr03HA635,Chr06HB3306,Chr13HB2522,Chr13HB2521,Chr05HB1049,Chr05HA935,Chr14HA309,Chr02HA2379	2.9595e-08
InnerBract	Cellular component	condensed chromosome, centromeric region	GO:0000779	5	7.02131e-10	4.72874	22	86	1573	29077	Chr10HA138,Chr02HB173,Chr09HA1282,Chr09HA1279,Chr14HB318,Chr01HA812,Chr03HB1254,Chr02HB2198,Chr09HB1263,Chr06HA3204,Chr05HA1091,Chr04HB1889,Chr06HB3306,Chr10HB145,Chr05HB1049,Chr07HA157,Chr09HA77,Chr05HA935,Chr06HB3140,Chr09HB74,Chr14HA309,Chr02HA2379	3.47555e-08
InnerBract	Molecular function	DNA-binding transcription factor activity	GO:0003700	3	3.33067e-16	1.67071	345	3725	1391	25092	Chr03HA1372,Chr05HA3633,Chr08HB2066,Chr05HA3603,Chr02HA2841,Chr07HA2861,Chr05HB1235,Chr07HB610,Chr03HB1586,Chr11HA2855,Chr08HB830,Chr11HB1756,Chr05HB176,Chr08HB1606,Chr02HA2867,Chr14HB540,Chr14HA204,Chr01HB3677,Chr02HB2206,Chr03HB1574,Chr16HB174,Chr10HA2105,Chr12HB2115,Chr07HA2066,Chr11HA345,Chr03HB2915,Chr09HB1339,Chr06HB359,Chr12HA1494,Chr16HB142,Chr16HB141,Chr16HB1021,Chr08HB2044,Chr08HA1276,C…	1.52212e-13
InnerBract	Molecular function	transcription regulator activity	GO:0140110	2	2.22045e-16	1.62234	353	3925	1391	25092	Chr03HA1372,Chr05HA3633,Chr08HB2066,Chr05HA3603,Chr02HA2841,Chr07HA2861,Chr05HB1235,Chr07HB610,Chr03HB1586,Chr11HA2855,Chr08HB830,Chr11HB1756,Chr05HB176,Chr08HB1606,Chr02HA2867,Chr14HB540,Chr14HA204,Chr01HB3677,Chr02HB2206,Chr03HB1574,Chr16HB174,Chr10HA2105,Chr12HB2115,Chr07HA2066,Chr03HB2985,Chr11HA345,Chr03HB2915,Chr09HB1339,Chr06HB359,Chr12HA1494,Chr16HB142,Chr16HB141,Chr16HB1021,Chr08HB2044,C…	2.02949e-13
InnerBract	Molecular function	DNA binding	GO:0003677	5	1.18794e-14	1.55821	274	3172	1391	25092	Chr03HA1372,Chr05HA3633,Chr05HA3603,Chr02HA2841,Chr16HA781,Chr05HB1235,Chr07HA1557,Chr08HA2665,Chr01HA3478,Chr03HB1586,Chr01HB3681,Chr07HA348,Chr08HB830,Chr11HB1756,Chr05HB176,Chr14HA204,Chr01HB3677,Chr14HB505,Chr09HA1125,Chr16HB174,Chr11HA345,Chr03HB2915,Chr02HB2273,Chr09HB1339,Chr15HB1009,Chr06HB359,Chr16HB142,Chr16HB141,Chr06HB396,Chr08HB2044,Chr03HA2582,Chr03HA2557,Chr13HB1381,Chr07HA419,Chr1…	3.61925e-12
InnerBract	Molecular function	microtubule motor activity	GO:0003777	3	1.36446e-13	4.00863	38	171	1391	25092	Chr13HA2545,Chr13HA2546,Chr11HB1718,Chr15HA577,Chr08HA3141,Chr06HB396,Chr06HB1072,Chr14HB318,Chr08HA2833,Chr01HA3609,Chr14HA1615,Chr03HA3695,Chr11HA2727,Chr02HB2198,Chr05HB3009,Chr05HA1091,Chr11HB2612,Chr11HA1926,Chr06HB3306,Chr01HB3383,Chr11HA2515,Chr03HB3630,Chr15HB566,Chr05HA220,Chr06HA396,Chr13HA2003,Chr13HB2522,Chr13HB2521,Chr05HB1049,Chr11HB2403,Chr01HB3477,Chr06HA237,Chr07HA2752,Chr14HA309…	3.1178e-11
InnerBract	Molecular function	sequence-specific DNA binding	GO:0043565	6	1.13842e-12	1.6304	203	2246	1391	25092	Chr03HA1372,Chr05HA3633,Chr05HA3603,Chr16HA781,Chr07HA1557,Chr08HB830,Chr11HB1756,Chr05HB176,Chr14HA204,Chr01HB3677,Chr16HB174,Chr11HA345,Chr03HB2915,Chr02HB2273,Chr09HB1339,Chr15HB1009,Chr06HB359,Chr16HB142,Chr16HB141,Chr08HB2044,Chr03HA2582,Chr03HA2557,Chr13HB1381,Chr14HB498,Chr10HB560,Chr13HA2400,Chr12HA585,Chr04HB2888,Chr13HA1945,Chr16HA814,Chr11HA2996,Chr12HB1759,Chr03HB1451,Chr10HA1639,Chr0…	2.08104e-10
InnerBract	Molecular function	cytoskeletal motor activity	GO:0003774	2	9.84601e-12	3.4486	39	204	1391	25092	Chr13HA2545,Chr13HA2546,Chr11HB1718,Chr15HA577,Chr08HA3141,Chr06HB396,Chr06HB1072,Chr14HB318,Chr08HA2833,Chr01HA3609,Chr14HA1615,Chr03HB363,Chr03HA3695,Chr11HA2727,Chr02HB2198,Chr05HB3009,Chr05HA1091,Chr11HB2612,Chr11HA1926,Chr06HB3306,Chr01HB3383,Chr11HA2515,Chr03HB3630,Chr15HB566,Chr05HA220,Chr06HA396,Chr13HA2003,Chr13HB2522,Chr13HB2521,Chr05HB1049,Chr11HB2403,Chr01HB3477,Chr06HA237,Chr07HA2752…	1.49988e-09
InnerBract	Molecular function	kinetochore binding	GO:0043515	3	4.58565e-11	16.2349	9	10	1391	25092	Chr15HA577,Chr14HB318,Chr02HB2198,Chr05HA1091,Chr15HB566,Chr13HA2003,Chr05HB1049,Chr14HA309,Chr02HA2379	5.98755e-09
InnerBract	Molecular function	obsolete transcription regulator recruiting activity	GO:0001134	0	1.28791e-10	2.54452	56	397	1391	25092	Chr11HB1756,Chr01HB3677,Chr09HB1339,Chr03HA2557,Chr12HA585,Chr04HB2888,Chr11HA2996,Chr12HB1759,Chr06HB2386,Chr10HB617,Chr01HB3059,Chr12HA2077,Chr07HB2431,Chr07HA544,Chr04HB2929,Chr07HA33,Chr05HA2504,Chr02HA2637,Chr01HB239,Chr02HA922,Chr03HA28,Chr05HA3743,Chr01HB109,Chr10HA1831,Chr06HA3187,Chr12HB1920,Chr03HB2517,Chr01HB1322,Chr08HB386,Chr04HA2962,Chr12HA1871,Chr12HB594,Chr06HA17,Chr08HB471,Chr10H…	1.47143e-08
InnerBract	Molecular function	obsolete RNA polymerase II transcription regulator recruiting activity	GO:0001135	0	1.28791e-10	2.54452	56	397	1391	25092	Chr11HB1756,Chr01HB3677,Chr09HB1339,Chr03HA2557,Chr12HA585,Chr04HB2888,Chr11HA2996,Chr12HB1759,Chr06HB2386,Chr10HB617,Chr01HB3059,Chr12HA2077,Chr07HB2431,Chr07HA544,Chr04HB2929,Chr07HA33,Chr05HA2504,Chr02HA2637,Chr01HB239,Chr02HA922,Chr03HA28,Chr05HA3743,Chr01HB109,Chr10HA1831,Chr06HA3187,Chr12HB1920,Chr03HB2517,Chr01HB1322,Chr08HB386,Chr04HA2962,Chr12HA1871,Chr12HB594,Chr06HA17,Chr08HB471,Chr10H…	1.47143e-08
InnerBract	Molecular function	sequence-specific double-stranded DNA binding	GO:1990837	7	1.74397e-10	1.72632	138	1442	1391	25092	Chr05HA3603,Chr16HA781,Chr07HA1557,Chr08HB830,Chr11HB1756,Chr05HB176,Chr01HB3677,Chr16HB174,Chr11HA345,Chr02HB2273,Chr09HB1339,Chr16HB142,Chr16HB141,Chr03HA2557,Chr14HB498,Chr10HB560,Chr12HA585,Chr04HB2888,Chr16HA814,Chr11HA2996,Chr12HB1759,Chr03HB696,Chr11HB1868,Chr01HB3700,Chr06HB2386,Chr13HA752,Chr15HA662,Chr05HB1093,Chr13HA2448,Chr07HA2108,Chr10HB617,Chr01HB3059,Chr03HA814,Chr12HA2077,Chr07HB…	1.59399e-08
Leaf	Biological process	RNA modification	GO:0009451	8	0	2.44027	105	1182	1067	29311	Chr01HB87,Chr06HA965,Chr08HA27,Chr01HB2342,Chr14HA2337,Chr14HA2336,Chr05HA3568,Chr10HB62,Chr15HA514,Chr15HA515,Chr15HA518,Chr15HA517,Chr11HB1048,Chr08HB26,Chr07HB749,Chr11HB2351,Chr02HB1002,Chr01HA417,Chr07HA489,Chr03HB2769,Chr03HB2783,Chr09HA1257,Chr08HB2744,Chr01HB3701,Chr16HB2219,Chr07HB804,Chr01HB3049,Chr08HA1526,Chr06HA2808,Chr12HA2967,Chr09HA976,Chr09HA2229,Chr09HA975,Chr16HA908,Chr04HB3352…	0
Leaf	Biological process	photosynthetic electron transport chain	GO:0009767	6	0	10.5656	40	104	1067	29311	Chr11HA1551,Chr01HB34,Chr11HB685,Chr12HB177,Chr10HB83,Chr09HA1179,Chr10HB1891,Chr04HA2621,Chr10HB2260,Chr02HB2873,Chr10HA1954,Chr07HB1119,Chr01HB3038,Chr10HA2359,Chr09HB1163,Chr01HB238,Chr02HA2708,Chr04HB672,Chr06HA1304,Chr05HA3115,Chr07HA1124,Chr11HB1489,Chr05HB2890,Chr13HB1766,Chr08HA2925,Chr12HA177,Chr02HA3039,Chr11HA86,Chr01HA3251,Chr11HB87,Chr04HA649,Chr08HB2701,Chr13HB526,Chr02HB2521,Chr13H…	0
Leaf	Biological process	photosynthetic electron transport in photosystem I	GO:0009773	7	0	14.5937	17	32	1067	29311	Chr11HA1551,Chr01HB34,Chr11HB685,Chr12HB177,Chr10HB1891,Chr04HA2621,Chr02HB2873,Chr10HA1954,Chr02HA2708,Chr11HB1489,Chr08HA2925,Chr12HA177,Chr02HA3039,Chr08HB2701,Chr02HB2521,Chr04HB2640,Chr01HA66	0
Leaf	Biological process	electron transport chain	GO:0022900	5	0	5.18756	44	233	1067	29311	Chr11HA1551,Chr01HB34,Chr16HA746,Chr11HB685,Chr12HB177,Chr10HB83,Chr09HA1179,Chr11HA1680,Chr10HB1891,Chr04HA2621,Chr10HB2260,Chr02HB2873,Chr10HA1954,Chr07HB1119,Chr01HB3038,Chr10HA2359,Chr09HB1163,Chr01HB238,Chr02HA2708,Chr04HB672,Chr11HB1627,Chr06HA1304,Chr05HA3115,Chr07HA1124,Chr16HB731,Chr11HB1489,Chr05HB2890,Chr13HB1766,Chr08HA2925,Chr12HA177,Chr02HA3039,Chr11HA86,Chr01HA3251,Chr11HB87,Chr04H…	0
Leaf	Biological process	photosynthesis, light reaction	GO:0019684	5	0	7.86713	61	213	1067	29311	Chr11HA1551,Chr01HB34,Chr01HB1096,Chr11HB685,Chr12HB177,Chr10HB83,Chr09HA1179,Chr03HA3164,Chr10HA283,Chr01HB2434,Chr10HB1891,Chr04HA2621,Chr03HB2788,Chr10HB2260,Chr15HA2024,Chr03HA340,Chr02HB2873,Chr10HA1954,Chr07HB1119,Chr01HB3038,Chr03HB3108,Chr10HB288,Chr03HB349,Chr10HA2359,Chr12HA1674,Chr09HB1163,Chr01HB238,Chr02HA2708,Chr13HA2603,Chr16HB507,Chr04HB1782,Chr01HA1139,Chr04HB672,Chr13HB874,Chr06…	0
Leaf	Biological process	photosynthesis	GO:0015979	4	1.11022e-16	6.19176	71	315	1067	29311	Chr11HA1551,Chr01HB34,Chr01HB1096,Chr11HB685,Chr12HB177,Chr10HB83,Chr09HA1179,Chr03HA3164,Chr10HA283,Chr01HB2434,Chr14HB410,Chr10HB1891,Chr01HA3513,Chr04HA2621,Chr03HB2788,Chr06HA2980,Chr10HB2260,Chr15HA2024,Chr14HB1349,Chr03HA340,Chr02HB2873,Chr10HA1954,Chr07HB1119,Chr01HB3038,Chr03HB3108,Chr10HB288,Chr03HB349,Chr10HA2359,Chr12HA1674,Chr09HB1163,Chr08HB293,Chr01HB238,Chr02HA2708,Chr13HA2603,Chr1…	4.32987e-14
Leaf	Biological process	generation of precursor metabolites and energy	GO:0006091	4	4.44089e-16	3.05228	70	630	1067	29311	Chr11HA1551,Chr01HB34,Chr01HB1096,Chr16HA746,Chr11HB685,Chr12HB177,Chr10HB83,Chr09HA1179,Chr03HA3164,Chr10HA283,Chr11HA1680,Chr01HB2434,Chr10HB1891,Chr01HA3513,Chr04HA2621,Chr03HB2788,Chr10HB2260,Chr15HA2024,Chr03HA340,Chr02HB2873,Chr10HA1954,Chr07HB1119,Chr01HB3038,Chr03HB3108,Chr10HB288,Chr03HB349,Chr10HA2359,Chr12HA1674,Chr09HB1163,Chr01HB238,Chr02HA2708,Chr13HA2603,Chr16HB507,Chr04HB1782,Chr0…	1.48453e-13
Leaf	Biological process	response to high light intensity	GO:0009644	7	4.51972e-12	4.04327	34	231	1067	29311	Chr08HA2684,Chr03HA3159,Chr10HA283,Chr11HA1680,Chr06HB2397,Chr16HB414,Chr03HB3103,Chr10HB288,Chr16HB1212,Chr03HA1026,Chr05HB2601,Chr04HB672,Chr11HB1627,Chr06HA1304,Chr08HB2461,Chr05HA3115,Chr16HA1234,Chr02HA39,Chr16HA415,Chr03HB1044,Chr05HB2890,Chr13HB1766,Chr09HA1698,Chr12HB2676,Chr11HA86,Chr02HB39,Chr11HB87,Chr04HA649,Chr06HA2471,Chr11HA1019,Chr13HA1797,Chr05HA2813,Chr04HA1026,Chr06HB1277	1.32202e-09
Leaf	Biological process	response to light intensity	GO:0009642	6	3.98999e-11	3.09131	44	391	1067	29311	Chr08HA2684,Chr01HB1096,Chr03HA3159,Chr05HA3593,Chr12HA3236,Chr10HA283,Chr11HA1680,Chr03HB2788,Chr06HB2397,Chr16HB414,Chr03HB3103,Chr10HB288,Chr16HB1212,Chr03HA1026,Chr04HA383,Chr01HA1139,Chr05HB2601,Chr06HA2700,Chr04HB672,Chr11HB1627,Chr06HA1304,Chr08HB2461,Chr05HA3115,Chr16HA1234,Chr02HA39,Chr16HA415,Chr12HB3073,Chr03HB1044,Chr05HB2890,Chr13HB1766,Chr09HA1698,Chr12HB2676,Chr11HA86,Chr02HB39,Chr…	1.0374e-08
Leaf	Biological process	photosystem II repair	GO:0010206	7	5.34363e-11	12.2091	12	27	1067	29311	Chr01HB1096,Chr10HA283,Chr03HA340,Chr10HB288,Chr03HB349,Chr13HA2603,Chr01HA1139,Chr04HB672,Chr06HA1304,Chr04HA649,Chr13HB2580,Chr06HB1277	1.25041e-08
Leaf	Cellular component	photosynthetic membrane	GO:0034357	4	0	6.47543	146	644	1018	29077	Chr05HB136,Chr10HB1973,Chr11HA1551,Chr01HB34,Chr01HB1096,Chr12HA3196,Chr06HA1707,Chr16HA746,Chr11HB685,Chr08HB1569,Chr03HB1605,Chr06HB1163,Chr10HB83,Chr09HA1179,Chr03HA3164,Chr10HA283,Chr02HA1685,Chr12HA2813,Chr11HA2999,Chr01HB2434,Chr11HB1888,Chr10HB1891,Chr02HA1667,Chr01HA3513,Chr04HA2621,Chr03HA2517,Chr03HB2788,Chr06HA2980,Chr10HB2260,Chr03HB2864,Chr15HA2022,Chr15HA2024,Chr11HA429,Chr03HA340,C…	0
Leaf	Cellular component	thylakoid membrane	GO:0042651	5	0	6.49561	146	642	1018	29077	Chr05HB136,Chr10HB1973,Chr11HA1551,Chr01HB34,Chr01HB1096,Chr12HA3196,Chr06HA1707,Chr16HA746,Chr11HB685,Chr08HB1569,Chr03HB1605,Chr06HB1163,Chr10HB83,Chr09HA1179,Chr03HA3164,Chr10HA283,Chr02HA1685,Chr12HA2813,Chr11HA2999,Chr01HB2434,Chr11HB1888,Chr10HB1891,Chr02HA1667,Chr01HA3513,Chr04HA2621,Chr03HA2517,Chr03HB2788,Chr06HA2980,Chr10HB2260,Chr03HB2864,Chr15HA2022,Chr15HA2024,Chr11HA429,Chr03HA340,C…	0
Leaf	Cellular component	plastid membrane	GO:0042170	5	0	4.72936	152	918	1018	29077	Chr05HB136,Chr10HB1973,Chr11HA1551,Chr01HB34,Chr01HB1096,Chr12HA3196,Chr06HA1707,Chr10HA1762,Chr16HA746,Chr11HB685,Chr08HB1569,Chr03HB1605,Chr06HB1163,Chr10HB83,Chr09HA1179,Chr03HA3164,Chr10HA283,Chr02HA1685,Chr12HA2813,Chr11HA2999,Chr01HB2434,Chr11HB1888,Chr10HB1891,Chr02HA1667,Chr01HA3513,Chr04HA2621,Chr03HA2517,Chr06HA2980,Chr10HB2260,Chr03HB2864,Chr15HA2022,Chr15HA2024,Chr11HA429,Chr03HA340,C…	0
Leaf	Cellular component	chloroplast envelope	GO:0009941	6	0	2.45414	119	1385	1018	29077	Chr10HB1973,Chr13HB341,Chr12HB923,Chr08HA2684,Chr01HB34,Chr06HA1707,Chr11HA1541,Chr06HA1731,Chr07HA2806,Chr07HA2807,Chr10HA1762,Chr02HA2034,Chr11HB685,Chr08HB1560,Chr06HB2454,Chr06HB1163,Chr10HB83,Chr10HA283,Chr04HB864,Chr11HB2323,Chr10HA225,Chr10HA224,Chr02HB1872,Chr11HA2999,Chr08HB2805,Chr01HB2434,Chr11HB1888,Chr10HB1891,Chr07HA1610,Chr08HB1403,Chr06HA2980,Chr06HA2994,Chr14HB1349,Chr04HB3271,Ch…	0
Leaf	Cellular component	organelle envelope	GO:0031967	4	0	2.42058	220	2596	1018	29077	Chr05HB136,Chr10HB1973,Chr13HB341,Chr12HB923,Chr08HA2684,Chr11HA1551,Chr01HB34,Chr08HB887,Chr01HB1096,Chr12HA3196,Chr06HA1707,Chr11HA1541,Chr06HA1731,Chr07HA2806,Chr07HA2807,Chr10HA1762,Chr16HA746,Chr02HA2034,Chr11HB685,Chr08HB1560,Chr08HB1569,Chr03HB2919,Chr06HB2454,Chr03HB1605,Chr06HB1163,Chr10HB83,Chr09HA1179,Chr03HA3164,Chr10HA283,Chr04HB864,Chr11HB2323,Chr10HA225,Chr10HA224,Chr02HB1872,Chr02…	0
Leaf	Cellular component	organelle outer membrane	GO:0031968	6	0	4.66924	145	887	1018	29077	Chr05HB136,Chr10HB1973,Chr11HA1551,Chr01HB34,Chr08HB887,Chr01HB1096,Chr12HA3196,Chr06HA1707,Chr11HB685,Chr08HB1569,Chr03HB1605,Chr06HB1163,Chr10HB83,Chr09HA1179,Chr03HA3164,Chr10HA283,Chr02HA1685,Chr12HA2813,Chr13HA1908,Chr11HA2999,Chr01HB2434,Chr11HB1888,Chr10HB1891,Chr02HA1667,Chr01HA3513,Chr04HA2621,Chr03HA2517,Chr06HA2980,Chr10HB2260,Chr03HB2864,Chr15HA2022,Chr15HA2024,Chr11HA429,Chr03HA340,C…	0
Leaf	Cellular component	envelope	GO:0031975	3	0	2.41872	220	2598	1018	29077	Chr05HB136,Chr10HB1973,Chr13HB341,Chr12HB923,Chr08HA2684,Chr11HA1551,Chr01HB34,Chr08HB887,Chr01HB1096,Chr12HA3196,Chr06HA1707,Chr11HA1541,Chr06HA1731,Chr07HA2806,Chr07HA2807,Chr10HA1762,Chr16HA746,Chr02HA2034,Chr11HB685,Chr08HB1560,Chr08HB1569,Chr03HB2919,Chr06HB2454,Chr03HB1605,Chr06HB1163,Chr10HB83,Chr09HA1179,Chr03HA3164,Chr10HA283,Chr04HB864,Chr11HB2323,Chr10HA225,Chr10HA224,Chr02HB1872,Chr02…	0
Leaf	Cellular component	thylakoid lumen	GO:0031977	3	0	7.82834	37	135	1018	29077	Chr01HB1096,Chr16HA746,Chr10HB83,Chr09HA1179,Chr10HB2260,Chr15HA2022,Chr03HA340,Chr07HB1119,Chr01HB3038,Chr03HB349,Chr10HA2359,Chr09HB1163,Chr13HA2603,Chr01HA1139,Chr04HB672,Chr06HA451,Chr16HB1420,Chr05HA3115,Chr07HA1124,Chr16HB731,Chr05HB2890,Chr02HB557,Chr15HA222,Chr03HA1707,Chr01HA3251,Chr04HA649,Chr13HB2580,Chr02HA539,Chr02HA2251,Chr16HA1456,Chr05HA2889,Chr03HB1751,Chr06HB453,Chr10HA81,Chr08H…	0
Leaf	Cellular component	organelle subcompartment	GO:0031984	3	0	2.13294	184	2464	1018	29077	Chr05HB136,Chr10HB1973,Chr11HA1551,Chr01HB34,Chr01HB1096,Chr12HA3196,Chr06HA1707,Chr14HA1909,Chr10HA1762,Chr16HA746,Chr11HB685,Chr08HB1569,Chr03HB2919,Chr03HB1605,Chr06HB1163,Chr10HB83,Chr09HA1179,Chr03HA3164,Chr10HA283,Chr04HB864,Chr11HB2323,Chr02HA1685,Chr12HA2813,Chr11HA2999,Chr01HB2434,Chr11HB1888,Chr10HB1891,Chr02HA1667,Chr01HA3513,Chr04HA2621,Chr03HA2517,Chr06HA2980,Chr10HB2260,Chr03HB2864,…	0
Leaf	Cellular component	plastid thylakoid membrane	GO:0055035	6	0	6.77842	145	611	1018	29077	Chr05HB136,Chr10HB1973,Chr11HA1551,Chr01HB34,Chr01HB1096,Chr12HA3196,Chr06HA1707,Chr16HA746,Chr11HB685,Chr08HB1569,Chr03HB1605,Chr06HB1163,Chr10HB83,Chr09HA1179,Chr03HA3164,Chr10HA283,Chr02HA1685,Chr12HA2813,Chr11HA2999,Chr01HB2434,Chr11HB1888,Chr10HB1891,Chr02HA1667,Chr01HA3513,Chr04HA2621,Chr03HA2517,Chr06HA2980,Chr10HB2260,Chr03HB2864,Chr15HA2022,Chr15HA2024,Chr11HA429,Chr03HA340,Chr11HB2297,C…	0
Leaf	Molecular function	endonuclease activity	GO:0004519	6	0	2.52657	99	1101	893	25092	Chr01HB87,Chr06HA965,Chr08HA27,Chr01HB2342,Chr14HA2337,Chr14HA2336,Chr05HA3568,Chr10HB62,Chr15HA514,Chr15HA515,Chr15HA518,Chr15HA517,Chr04HA3092,Chr08HB26,Chr07HB749,Chr11HB2351,Chr02HB1002,Chr01HA417,Chr07HA489,Chr03HB2783,Chr09HA1257,Chr16HB2219,Chr07HB804,Chr01HB3049,Chr08HA1526,Chr06HA2808,Chr12HA2967,Chr09HA976,Chr09HA2229,Chr09HA975,Chr16HA908,Chr04HB3352,Chr08HB252,Chr06HA3356,Chr05HB848,C…	0
Leaf	Molecular function	electron transporter, transferring electrons within the cyclic electron transport pathway of photosynthesis activity	GO:0045156	5	2.10942e-15	28.0985	10	10	893	25092	Chr10HB83,Chr09HA1179,Chr10HB2260,Chr07HB1119,Chr01HB3038,Chr10HA2359,Chr09HB1163,Chr07HA1124,Chr01HA3251,Chr10HA81	7.04548e-13
Leaf	Molecular function	nuclease activity	GO:0004518	5	8.17524e-12	1.88043	122	1823	893	25092	Chr01HB87,Chr06HA965,Chr06HB1983,Chr08HB2922,Chr08HA27,Chr01HB2342,Chr03HA1302,Chr05HB2522,Chr04HB1396,Chr14HA2337,Chr14HA2336,Chr05HA3568,Chr10HB62,Chr15HA514,Chr15HA515,Chr15HA518,Chr15HA517,Chr04HA3092,Chr08HB26,Chr04HA505,Chr07HB749,Chr11HB2351,Chr02HB1002,Chr01HA417,Chr07HA489,Chr16HA850,Chr03HB2783,Chr09HA1257,Chr02HA2160,Chr16HB2219,Chr07HB804,Chr01HB3049,Chr08HA1526,Chr03HB1373,Chr06HA280…	1.82035e-09
Leaf	Molecular function	hydrolase activity, acting on ester bonds	GO:0016788	4	1.40918e-09	1.59952	157	2758	893	25092	Chr11HA2883,Chr01HB87,Chr06HA965,Chr06HB1983,Chr08HB2922,Chr08HA27,Chr01HB2342,Chr03HA1302,Chr05HB2522,Chr12HB159,Chr04HB1396,Chr08HB1530,Chr06HB1114,Chr02HA737,Chr14HA2337,Chr14HA2336,Chr05HA3568,Chr10HB62,Chr15HA514,Chr15HA515,Chr15HA518,Chr15HA517,Chr04HA3092,Chr08HB26,Chr04HA505,Chr07HB749,Chr11HB2351,Chr02HB1002,Chr01HA417,Chr07HA489,Chr16HA850,Chr03HB2783,Chr09HA1257,Chr02HA2160,Chr14HB1369…	2.35332e-07
Leaf	Molecular function	electron transfer activity	GO:0009055	4	4.57588e-08	5.28914	16	85	893	25092	Chr16HA746,Chr10HB83,Chr09HA1179,Chr11HA1680,Chr10HB2260,Chr07HB1119,Chr01HB3038,Chr10HA2359,Chr09HB1163,Chr11HB1627,Chr07HA1124,Chr16HB731,Chr05HB1505,Chr01HA3251,Chr13HB526,Chr10HA81	6.11338e-06
Leaf	Molecular function	poly(U) RNA binding	GO:0008266	8	6.5405e-08	5.9603	14	66	893	25092	Chr03HB2919,Chr10HB83,Chr07HA1696,Chr05HA3840,Chr05HA3842,Chr01HB3038,Chr10HA968,Chr10HB947,Chr08HB513,Chr03HA2965,Chr01HA3251,Chr05HB3580,Chr07HB1620,Chr10HA81	7.28176e-06
Leaf	Molecular function	trans-zeatin O-beta-D-glucosyltransferase activity	GO:0050403	8	1.32999e-07	11.831	8	19	893	25092	Chr06HB2437,Chr06HB2439,Chr10HB2280,Chr01HB3054,Chr10HA2378,Chr11HA2485,Chr01HB2963,Chr01HA3174	1.26919e-05
Leaf	Molecular function	triglyceride lipase activity	GO:0004806	6	2.53346e-07	8.02816	10	35	893	25092	Chr06HB1114,Chr12HB2414,Chr06HA3251,Chr06HB3186,Chr13HB5,Chr05HB458,Chr02HB8,Chr02HA9,Chr12HA2562,Chr06HA1135	2.11544e-05
Leaf	Molecular function	galactolipase activity	GO:0047714	6	3.36061e-07	10.7042	8	21	893	25092	Chr06HB1114,Chr12HB2414,Chr06HA3251,Chr06HB3186,Chr13HB5,Chr05HB458,Chr12HA2562,Chr06HA1135	2.49432e-05
Leaf	Molecular function	poly-pyrimidine tract binding	GO:0008187	7	4.17403e-07	5.17605	14	76	893	25092	Chr03HB2919,Chr10HB83,Chr07HA1696,Chr05HA3840,Chr05HA3842,Chr01HB3038,Chr10HA968,Chr10HB947,Chr08HB513,Chr03HA2965,Chr01HA3251,Chr05HB3580,Chr07HB1620,Chr10HA81	2.78825e-05
OutBract	Biological process	sesquiterpenoid metabolic process	GO:0006714	8	0	10.1076	93	298	905	29311	Chr10HA1778,Chr02HA2068,Chr02HB2339,Chr02HB2337,Chr02HB2336,Chr02HB2340,Chr11HB776,Chr13HA2442,Chr13HA2443,Chr02HB1906,Chr08HA731,Chr08HA727,Chr08HA738,Chr08HA733,Chr08HA736,Chr15HB236,Chr11HA234,Chr11HA239,Chr10HA989,Chr08HA999,Chr03HB1177,Chr08HA995,Chr08HA990,Chr08HA989,Chr11HA810,Chr11HB226,Chr11HA1039,Chr10HB968,Chr11HA1204,Chr02HA2530,Chr02HA2531,Chr02HA2533,Chr11HA974,Chr11HA972,Chr11HA963…	0
OutBract	Biological process	isoprenoid metabolic process	GO:0006720	6	1.11022e-15	5.5813	137	795	905	29311	Chr01HB21,Chr10HA1778,Chr02HA2068,Chr02HB2339,Chr02HB2337,Chr02HB2336,Chr02HB2340,Chr11HB776,Chr02HB967,Chr02HB969,Chr13HA2468,Chr13HA2442,Chr13HA2443,Chr02HB1906,Chr08HA731,Chr08HA727,Chr08HA738,Chr08HA733,Chr08HA736,Chr15HB236,Chr10HB1269,Chr03HA35,Chr08HB323,Chr14HA1808,Chr08HB1747,Chr04HA1464,Chr11HA234,Chr11HA239,Chr10HA919,Chr15HA1344,Chr15HA1346,Chr15HA1347,Chr15HA1349,Chr15HA1362,Chr15HA1…	1.08993e-13
OutBract	Biological process	lipid catabolic process	GO:0016042	5	1.11022e-15	6.15058	79	416	905	29311	Chr10HA1778,Chr11HB776,Chr13HA2468,Chr08HA731,Chr08HA727,Chr08HA738,Chr08HA733,Chr08HA736,Chr08HB1747,Chr11HA234,Chr11HA239,Chr10HA989,Chr08HA999,Chr08HA995,Chr08HA990,Chr08HA989,Chr11HA810,Chr15HA64,Chr11HB226,Chr11HA1039,Chr10HB968,Chr11HA1204,Chr11HA974,Chr11HA972,Chr11HA963,Chr11HA938,Chr11HA920,Chr11HA954,Chr11HA944,Chr11HA948,Chr14HB2261,Chr10HB1743,Chr10HB1741,Chr11HB1180,Chr11HB930,Chr11H…	1.08993e-13
OutBract	Biological process	terpenoid catabolic process	GO:0016115	8	1.11022e-15	11.0317	78	229	905	29311	Chr10HA1778,Chr11HB776,Chr13HA2468,Chr08HA731,Chr08HA727,Chr08HA738,Chr08HA733,Chr08HA736,Chr08HB1747,Chr11HA234,Chr11HA239,Chr10HA989,Chr08HA999,Chr08HA995,Chr08HA990,Chr08HA989,Chr11HA810,Chr15HA64,Chr11HB226,Chr11HA1039,Chr10HB968,Chr11HA1204,Chr11HA974,Chr11HA972,Chr11HA963,Chr11HA938,Chr11HA920,Chr11HA954,Chr11HA944,Chr11HA948,Chr10HB1743,Chr10HB1741,Chr11HB1180,Chr11HB930,Chr11HB938,Chr11HB…	1.08993e-13
OutBract	Biological process	farnesyl diphosphate metabolic process	GO:0045338	8	9.99201e-16	21.0237	74	114	905	29311	Chr10HA1778,Chr11HB776,Chr08HA731,Chr08HA727,Chr08HA738,Chr08HA733,Chr08HA736,Chr11HA234,Chr11HA239,Chr10HA989,Chr08HA999,Chr08HA995,Chr08HA990,Chr08HA989,Chr11HA810,Chr11HB226,Chr11HA1039,Chr10HB968,Chr11HA1204,Chr11HA974,Chr11HA972,Chr11HA963,Chr11HA938,Chr11HA920,Chr11HA954,Chr11HA944,Chr11HA948,Chr10HB1743,Chr10HB1741,Chr11HB1180,Chr11HB930,Chr11HB938,Chr11HB952,Chr11HB953,Chr11HB906,Chr11HB9…	1.13789e-13
OutBract	Biological process	lipid biosynthetic process	GO:0008610	5	9.99201e-16	3.33666	150	1456	905	29311	Chr01HB21,Chr07HB658,Chr10HA1778,Chr10HA1749,Chr06HA3558,Chr02HA2068,Chr02HB2339,Chr02HB2337,Chr02HB2336,Chr02HB2340,Chr05HA1704,Chr04HA1233,Chr11HB776,Chr02HB967,Chr02HB969,Chr04HA2583,Chr13HA2468,Chr13HA2442,Chr13HA2443,Chr06HA3475,Chr02HB1906,Chr14HB385,Chr08HA731,Chr08HA727,Chr08HA738,Chr08HA733,Chr08HA736,Chr10HB2623,Chr15HB236,Chr10HB1269,Chr03HA35,Chr07HA1876,Chr16HB11,Chr07HA644,Chr12HB62…	1.13789e-13
OutBract	Biological process	lipid metabolic process	GO:0006629	4	9.99201e-16	2.64113	175	2146	905	29311	Chr01HB21,Chr07HB658,Chr10HA1778,Chr10HA1749,Chr06HA3558,Chr02HA2068,Chr02HB2339,Chr02HB2337,Chr02HB2336,Chr07HA447,Chr02HB2340,Chr05HA1704,Chr04HA1233,Chr11HB776,Chr02HB967,Chr02HB969,Chr11HB1825,Chr11HB1824,Chr11HB1822,Chr04HA2583,Chr13HA2468,Chr13HA2442,Chr13HA2443,Chr06HA3475,Chr02HB1906,Chr14HB385,Chr08HA731,Chr08HA727,Chr08HA738,Chr08HA733,Chr08HA736,Chr10HB2623,Chr15HB236,Chr10HB1269,Chr03…	1.13789e-13
OutBract	Biological process	obsolete multi-organism process	GO:0051704	0	9.99201e-16	1.73535	214	3994	905	29311	Chr05HB124,Chr04HB757,Chr08HA591,Chr03HB3388,Chr12HA630,Chr12HA697,Chr10HA1778,Chr01HA3421,Chr05HA1883,Chr10HA1749,Chr12HB1643,Chr12HA2744,Chr16HA1607,Chr04HA2494,Chr14HA2379,Chr15HA512,Chr07HA2951,Chr10HB1868,Chr03HB3260,Chr15HB2317,Chr05HB1158,Chr02HB2339,Chr02HB2337,Chr02HB2336,Chr02HB2340,Chr07HA2912,Chr07HA2935,Chr01HA3501,Chr02HA2137,Chr11HB776,Chr04HB3243,Chr08HB2785,Chr03HB622,Chr13HA2442…	1.13789e-13
OutBract	Biological process	organophosphate metabolic process	GO:0019637	5	1.33227e-15	2.49691	104	1349	905	29311	Chr10HA1778,Chr01HB2377,Chr10HA1749,Chr05HA1704,Chr01HB1107,Chr11HB776,Chr02HB2839,Chr02HB2836,Chr08HA731,Chr08HA727,Chr08HA738,Chr08HA733,Chr08HA736,Chr10HB1269,Chr16HB11,Chr12HB626,Chr01HA1148,Chr11HA234,Chr11HA239,Chr07HA705,Chr10HA989,Chr14HB1182,Chr04HB1804,Chr08HA999,Chr05HB2983,Chr08HA995,Chr08HA990,Chr08HA989,Chr11HA810,Chr16HB1400,Chr11HB226,Chr11HA1039,Chr10HB968,Chr02HB2758,Chr11HA36,C…	1.1853e-13
OutBract	Biological process	phospholipid catabolic process	GO:0009395	7	7.77156e-16	17.4942	74	137	905	29311	Chr10HA1778,Chr11HB776,Chr08HA731,Chr08HA727,Chr08HA738,Chr08HA733,Chr08HA736,Chr11HA234,Chr11HA239,Chr10HA989,Chr08HA999,Chr08HA995,Chr08HA990,Chr08HA989,Chr11HA810,Chr11HB226,Chr11HA1039,Chr10HB968,Chr11HA1204,Chr11HA974,Chr11HA972,Chr11HA963,Chr11HA938,Chr11HA920,Chr11HA954,Chr11HA944,Chr11HA948,Chr10HB1743,Chr10HB1741,Chr11HB1180,Chr11HB930,Chr11HB938,Chr11HB952,Chr11HB953,Chr11HB906,Chr11HB9…	1.2292e-13
OutBract	Cellular component	microbody	GO:0042579	6	1.11022e-16	5.19834	91	570	893	29077	Chr05HB2593,Chr10HA1778,Chr09HA736,Chr06HA3558,Chr13HA2403,Chr11HB776,Chr09HA870,Chr05HA2555,Chr08HA731,Chr08HA727,Chr08HA738,Chr08HA733,Chr08HA736,Chr07HB1215,Chr11HA234,Chr11HA239,Chr10HA989,Chr08HA999,Chr16HB675,Chr08HA995,Chr08HA990,Chr08HA989,Chr11HA810,Chr11HB226,Chr11HA1039,Chr10HB968,Chr11HA1204,Chr11HA974,Chr11HA972,Chr11HA963,Chr11HA938,Chr11HA920,Chr08HA1606,Chr11HA954,Chr11HA944,Chr11…	5.42899e-14
OutBract	Cellular component	peroxisome	GO:0005777	7	1.11022e-16	5.19834	91	570	893	29077	Chr05HB2593,Chr10HA1778,Chr09HA736,Chr06HA3558,Chr13HA2403,Chr11HB776,Chr09HA870,Chr05HA2555,Chr08HA731,Chr08HA727,Chr08HA738,Chr08HA733,Chr08HA736,Chr07HB1215,Chr11HA234,Chr11HA239,Chr10HA989,Chr08HA999,Chr16HB675,Chr08HA995,Chr08HA990,Chr08HA989,Chr11HA810,Chr11HB226,Chr11HA1039,Chr10HB968,Chr11HA1204,Chr11HA974,Chr11HA972,Chr11HA963,Chr11HA938,Chr11HA920,Chr08HA1606,Chr11HA954,Chr11HA944,Chr11…	5.42899e-14
OutBract	Cellular component	obsolete thylakoid part	GO:0044436	0	2.10942e-15	3.01406	66	713	893	29077	Chr01HA557,Chr03HB1645,Chr01HA2910,Chr02HA2935,Chr15HB909,Chr10HB2305,Chr06HA846,Chr02HB2314,Chr06HB1055,Chr03HA3060,Chr13HB1692,Chr05HA474,Chr02HB1513,Chr16HB423,Chr08HA2827,Chr13HB1659,Chr09HB451,Chr15HB162,Chr15HB215,Chr04HA2669,Chr05HB828,Chr05HB827,Chr13HB2196,Chr16HA2328,Chr10HB372,Chr14HA2284,Chr05HA381,Chr10HB2561,Chr05HB2660,Chr07HA1856,Chr15HB337,Chr08HB1662,Chr02HB2131,Chr15HA932,Chr14…	3.43836e-13
OutBract	Cellular component	chloroplast thylakoid	GO:0009534	8	2.13163e-14	2.78403	69	807	893	29077	Chr01HA557,Chr03HB1645,Chr01HA2910,Chr02HA2935,Chr15HB909,Chr10HB2305,Chr06HA846,Chr04HB1520,Chr02HB2314,Chr06HB1055,Chr03HA3060,Chr13HB1692,Chr02HB1513,Chr16HB423,Chr08HA2827,Chr13HB1659,Chr09HB451,Chr15HB162,Chr15HB215,Chr04HA2669,Chr05HB828,Chr05HB827,Chr03HB387,Chr13HB2196,Chr16HA2328,Chr10HB372,Chr14HA2284,Chr05HA381,Chr10HB2561,Chr07HA1856,Chr15HB337,Chr12HA1784,Chr08HB1662,Chr02HB2131,Chr1…	2.60592e-12
OutBract	Cellular component	plastid thylakoid	GO:0031976	7	3.06422e-14	2.76348	69	813	893	29077	Chr01HA557,Chr03HB1645,Chr01HA2910,Chr02HA2935,Chr15HB909,Chr10HB2305,Chr06HA846,Chr04HB1520,Chr02HB2314,Chr06HB1055,Chr03HA3060,Chr13HB1692,Chr02HB1513,Chr16HB423,Chr08HA2827,Chr13HB1659,Chr09HB451,Chr15HB162,Chr15HB215,Chr04HA2669,Chr05HB828,Chr05HB827,Chr03HB387,Chr13HB2196,Chr16HA2328,Chr10HB372,Chr14HA2284,Chr05HA381,Chr10HB2561,Chr07HA1856,Chr15HB337,Chr12HA1784,Chr08HB1662,Chr02HB2131,Chr1…	2.9968e-12
OutBract	Cellular component	anchoring junction	GO:0070161	4	1.04916e-13	1.95607	130	2164	893	29077	Chr05HB124,Chr08HB2078,Chr12HA697,Chr10HA1778,Chr05HA1883,Chr02HA2869,Chr12HB1643,Chr02HA2042,Chr14HB2562,Chr02HA2090,Chr04HA2494,Chr10HB562,Chr15HB2317,Chr14HA139,Chr11HB776,Chr02HB1926,Chr10HA2036,Chr03HA322,Chr03HA833,Chr08HA731,Chr08HA727,Chr08HA2876,Chr11HA1308,Chr08HA738,Chr08HA733,Chr08HA736,Chr03HB1320,Chr03HB333,Chr14HA1684,Chr07HA80,Chr03HA899,Chr05HA3726,Chr16HB1094,Chr15HB8,Chr14HB220…	8.55066e-12
OutBract	Cellular component	cell-cell junction	GO:0005911	5	1.04916e-13	1.95607	130	2164	893	29077	Chr05HB124,Chr08HB2078,Chr12HA697,Chr10HA1778,Chr05HA1883,Chr02HA2869,Chr12HB1643,Chr02HA2042,Chr14HB2562,Chr02HA2090,Chr04HA2494,Chr10HB562,Chr15HB2317,Chr14HA139,Chr11HB776,Chr02HB1926,Chr10HA2036,Chr03HA322,Chr03HA833,Chr08HA731,Chr08HA727,Chr08HA2876,Chr11HA1308,Chr08HA738,Chr08HA733,Chr08HA736,Chr03HB1320,Chr03HB333,Chr14HA1684,Chr07HA80,Chr03HA899,Chr05HA3726,Chr16HB1094,Chr15HB8,Chr14HB220…	8.55066e-12
OutBract	Cellular component	plasmodesma	GO:0009506	6	1.47882e-13	1.95948	128	2127	893	29077	Chr05HB124,Chr08HB2078,Chr12HA697,Chr10HA1778,Chr05HA1883,Chr02HA2869,Chr12HB1643,Chr02HA2042,Chr14HB2562,Chr02HA2090,Chr04HA2494,Chr10HB562,Chr15HB2317,Chr14HA139,Chr11HB776,Chr02HB1926,Chr10HA2036,Chr03HA833,Chr08HA731,Chr08HA727,Chr08HA2876,Chr11HA1308,Chr08HA738,Chr08HA733,Chr08HA736,Chr03HB1320,Chr14HA1684,Chr07HA80,Chr03HA899,Chr05HA3726,Chr16HB1094,Chr15HB8,Chr14HB220,Chr12HA1750,Chr12HB69…	9.03927e-12
OutBract	Cellular component	symplast	GO:0055044	3	1.47882e-13	1.95948	128	2127	893	29077	Chr05HB124,Chr08HB2078,Chr12HA697,Chr10HA1778,Chr05HA1883,Chr02HA2869,Chr12HB1643,Chr02HA2042,Chr14HB2562,Chr02HA2090,Chr04HA2494,Chr10HB562,Chr15HB2317,Chr14HA139,Chr11HB776,Chr02HB1926,Chr10HA2036,Chr03HA833,Chr08HA731,Chr08HA727,Chr08HA2876,Chr11HA1308,Chr08HA738,Chr08HA733,Chr08HA736,Chr03HB1320,Chr14HA1684,Chr07HA80,Chr03HA899,Chr05HA3726,Chr16HB1094,Chr15HB8,Chr14HB220,Chr12HA1750,Chr12HB69…	9.03927e-12
OutBract	Cellular component	photosynthetic membrane	GO:0034357	4	3.2141e-13	2.93252	58	644	893	29077	Chr01HA557,Chr03HB1645,Chr02HA2935,Chr15HB909,Chr10HB2305,Chr06HA846,Chr06HB1055,Chr03HA3060,Chr13HB1692,Chr05HA474,Chr02HB1513,Chr16HB423,Chr08HA2827,Chr13HB1659,Chr09HB451,Chr15HB215,Chr04HA2669,Chr05HB828,Chr05HB827,Chr13HB2196,Chr16HA2328,Chr10HB372,Chr14HA2284,Chr05HA381,Chr10HB2561,Chr07HA1856,Chr15HB337,Chr08HB1662,Chr02HB2131,Chr15HA932,Chr14HB2187,Chr13HA1681,Chr06HB854,Chr16HB1400,Chr08…	1.57169e-11
OutBract	Molecular function	pigment binding	GO:0031409	3	0	22.5266	17	24	789	25092	Chr15HB909,Chr13HB1692,Chr16HB423,Chr08HA2827,Chr13HB2196,Chr05HA381,Chr15HB337,Chr08HB1662,Chr15HA932,Chr13HA420,Chr16HA425,Chr05HB376,Chr08HB2606,Chr08HA1885,Chr13HA1717,Chr13HA2220,Chr13HB426	0
OutBract	Molecular function	S-linalool synthase activity	GO:0034007	6	0	23.4333	14	19	789	25092	Chr15HA1344,Chr15HA1346,Chr15HA1347,Chr15HA1349,Chr15HA1362,Chr15HA1350,Chr15HA1352,Chr15HA1358,Chr15HB1308,Chr15HB1322,Chr15HB1320,Chr15HB1324,Chr15HB1312,Chr15HB1313	0
OutBract	Molecular function	cyclase activity	GO:0009975	3	0	14.4842	92	202	789	25092	Chr10HA1778,Chr02HB2339,Chr02HB2337,Chr02HB2336,Chr02HB2340,Chr11HB776,Chr13HA2442,Chr13HA2443,Chr08HA731,Chr08HA727,Chr08HA738,Chr08HA733,Chr08HA736,Chr15HB236,Chr03HA35,Chr11HA234,Chr11HA239,Chr10HA989,Chr03HB33,Chr08HA999,Chr08HA995,Chr08HA990,Chr08HA989,Chr11HA810,Chr11HB226,Chr11HA1039,Chr10HB968,Chr11HA1204,Chr02HA2530,Chr02HA2531,Chr02HA2533,Chr11HA974,Chr11HA972,Chr11HA963,Chr11HA938,Chr1…	0
OutBract	Molecular function	carbon-oxygen lyase activity, acting on phosphates	GO:0016838	5	1.11022e-16	15.6011	104	212	789	25092	Chr10HA1778,Chr02HB2339,Chr02HB2337,Chr02HB2336,Chr02HB2340,Chr11HB776,Chr13HA2442,Chr13HA2443,Chr08HA731,Chr08HA727,Chr08HA738,Chr08HA733,Chr08HA736,Chr15HB236,Chr11HA234,Chr11HA239,Chr15HA1344,Chr15HA1346,Chr15HA1347,Chr15HA1349,Chr15HA1362,Chr15HA1350,Chr15HA1352,Chr15HA1358,Chr10HA989,Chr08HA999,Chr08HA995,Chr08HA990,Chr08HA989,Chr11HA810,Chr11HB226,Chr11HA1039,Chr10HB968,Chr11HA1204,Chr02HA2…	2.24543e-14
OutBract	Molecular function	chlorophyll binding	GO:0016168	5	1.11022e-16	15.0642	18	38	789	25092	Chr15HB909,Chr13HB1692,Chr02HB1513,Chr16HB423,Chr08HA2827,Chr13HB2196,Chr05HA381,Chr15HB337,Chr08HB1662,Chr15HA932,Chr13HA420,Chr16HA425,Chr05HB376,Chr08HB2606,Chr08HA1885,Chr13HA1717,Chr13HA2220,Chr13HB426	2.24543e-14
OutBract	Molecular function	sesquiterpene synthase activity	GO:0010334	7	3.33067e-16	17.3164	104	191	789	25092	Chr10HA1778,Chr02HB2339,Chr02HB2337,Chr02HB2336,Chr02HB2340,Chr11HB776,Chr13HA2442,Chr13HA2443,Chr08HA731,Chr08HA727,Chr08HA738,Chr08HA733,Chr08HA736,Chr15HB236,Chr11HA234,Chr11HA239,Chr15HA1344,Chr15HA1346,Chr15HA1347,Chr15HA1349,Chr15HA1362,Chr15HA1350,Chr15HA1352,Chr15HA1358,Chr10HA989,Chr08HA999,Chr08HA995,Chr08HA990,Chr08HA989,Chr11HA810,Chr11HB226,Chr11HA1039,Chr10HB968,Chr11HA1204,Chr02HA2…	2.44956e-14
OutBract	Molecular function	terpene synthase activity	GO:0010333	6	2.22045e-16	17.137	104	193	789	25092	Chr10HA1778,Chr02HB2339,Chr02HB2337,Chr02HB2336,Chr02HB2340,Chr11HB776,Chr13HA2442,Chr13HA2443,Chr08HA731,Chr08HA727,Chr08HA738,Chr08HA733,Chr08HA736,Chr15HB236,Chr11HA234,Chr11HA239,Chr15HA1344,Chr15HA1346,Chr15HA1347,Chr15HA1349,Chr15HA1362,Chr15HA1350,Chr15HA1352,Chr15HA1358,Chr10HA989,Chr08HA999,Chr08HA995,Chr08HA990,Chr08HA989,Chr11HA810,Chr11HB226,Chr11HA1039,Chr10HB968,Chr11HA1204,Chr02HA2…	2.9939e-14
OutBract	Molecular function	alpha-humulene synthase activity	GO:0080017	8	2.22045e-16	22.2016	74	106	789	25092	Chr10HA1778,Chr11HB776,Chr08HA731,Chr08HA727,Chr08HA738,Chr08HA733,Chr08HA736,Chr11HA234,Chr11HA239,Chr10HA989,Chr08HA999,Chr08HA995,Chr08HA990,Chr08HA989,Chr11HA810,Chr11HB226,Chr11HA1039,Chr10HB968,Chr11HA1204,Chr11HA974,Chr11HA972,Chr11HA963,Chr11HA938,Chr11HA920,Chr11HA954,Chr11HA944,Chr11HA948,Chr10HB1743,Chr10HB1741,Chr11HB1180,Chr11HB930,Chr11HB938,Chr11HB952,Chr11HB953,Chr11HB906,Chr11HB9…	2.9939e-14
OutBract	Molecular function	(-)-E-beta-caryophyllene synthase activity	GO:0080016	8	2.22045e-16	22.2016	74	106	789	25092	Chr10HA1778,Chr11HB776,Chr08HA731,Chr08HA727,Chr08HA738,Chr08HA733,Chr08HA736,Chr11HA234,Chr11HA239,Chr10HA989,Chr08HA999,Chr08HA995,Chr08HA990,Chr08HA989,Chr11HA810,Chr11HB226,Chr11HA1039,Chr10HB968,Chr11HA1204,Chr11HA974,Chr11HA972,Chr11HA963,Chr11HA938,Chr11HA920,Chr11HA954,Chr11HA944,Chr11HA948,Chr10HB1743,Chr10HB1741,Chr11HB1180,Chr11HB930,Chr11HB938,Chr11HB952,Chr11HB953,Chr11HB906,Chr11HB9…	2.9939e-14
OutBract	Molecular function	(+)-delta-cadinene synthase activity	GO:0047461	8	2.22045e-16	22.2016	74	106	789	25092	Chr10HA1778,Chr11HB776,Chr08HA731,Chr08HA727,Chr08HA738,Chr08HA733,Chr08HA736,Chr11HA234,Chr11HA239,Chr10HA989,Chr08HA999,Chr08HA995,Chr08HA990,Chr08HA989,Chr11HA810,Chr11HB226,Chr11HA1039,Chr10HB968,Chr11HA1204,Chr11HA974,Chr11HA972,Chr11HA963,Chr11HA938,Chr11HA920,Chr11HA954,Chr11HA944,Chr11HA948,Chr10HB1743,Chr10HB1741,Chr11HB1180,Chr11HB930,Chr11HB938,Chr11HB952,Chr11HB953,Chr11HB906,Chr11HB9…	2.9939e-14
Pedicel	Biological process	cell wall biogenesis	GO:0042546	5	0	3.90354	68	552	925	29311	Chr16HA785,Chr08HA2694,Chr01HB1076,Chr14HB502,Chr04HA435,Chr02HA3361,Chr16HB100,Chr02HB193,Chr11HB2324,Chr03HB604,Chr07HA441,Chr07HA442,Chr10HB2318,Chr01HB727,Chr01HB723,Chr04HA595,Chr09HA858,Chr12HA2888,Chr16HA1551,Chr02HA192,Chr03HA2486,Chr07HA579,Chr01HA744,Chr01HA751,Chr16HA94,Chr09HA138,Chr03HA31,Chr04HB613,Chr06HA3181,Chr05HA1100,Chr10HB2554,Chr01HA1122,Chr05HB1326,Chr02HB2191,Chr16HB2404,C…	0
Pedicel	Biological process	phenylpropanoid biosynthetic process	GO:0009699	6	1.11022e-16	4.76903	45	299	925	29311	Chr02HA3361,Chr02HB193,Chr09HA859,Chr12HA2888,Chr03HB2805,Chr02HB1072,Chr05HA623,Chr02HA2608,Chr02HA192,Chr03HA2486,Chr13HB174,Chr02HB401,Chr02HB406,Chr06HA3316,Chr06HA3314,Chr06HA3320,Chr05HB1362,Chr02HB388,Chr02HB391,Chr02HB393,Chr02HB395,Chr08HA1423,Chr03HB3911,Chr08HB411,Chr05HA1463,Chr02HA389,Chr02HA391,Chr02HA392,Chr03HB2453,Chr02HA1117,Chr07HB299,Chr03HA4005,Chr08HA121,Chr05HB609,Chr08HB11…	1.38389e-13
Pedicel	Biological process	plant-type secondary cell wall biogenesis	GO:0009834	7	1.11022e-16	9.02727	49	172	925	29311	Chr16HA785,Chr08HA2694,Chr01HB1076,Chr14HB502,Chr04HA435,Chr02HA3361,Chr02HB193,Chr03HB604,Chr07HA441,Chr07HA442,Chr10HB2318,Chr01HB723,Chr09HA858,Chr16HA1551,Chr02HA192,Chr03HA2486,Chr07HA579,Chr01HA744,Chr03HA31,Chr06HA3181,Chr10HB2554,Chr01HA1122,Chr05HB1326,Chr16HB2404,Chr03HB28,Chr01HB3093,Chr03HB2453,Chr05HA1419,Chr08HB2471,Chr16HA2553,Chr02HA1206,Chr04HB447,Chr02HB3206,Chr04HB1077,Chr02HA2…	1.38389e-13
Pedicel	Biological process	cell wall organization or biogenesis	GO:0071554	3	3.33067e-16	2.843	96	1070	925	29311	Chr16HA772,Chr16HA785,Chr08HA2694,Chr01HB12,Chr01HB1076,Chr13HA2522,Chr01HA543,Chr11HB720,Chr14HB502,Chr02HB217,Chr04HA435,Chr02HA3361,Chr16HB100,Chr02HA1609,Chr02HB193,Chr11HB2324,Chr03HB604,Chr07HA1695,Chr07HA441,Chr07HA442,Chr13HB284,Chr10HB2318,Chr01HB727,Chr01HB723,Chr04HA595,Chr09HA858,Chr12HA2888,Chr16HA1551,Chr01HB3074,Chr02HA192,Chr03HA2486,Chr07HA579,Chr01HA744,Chr01HA751,Chr16HA94,Chr0…	2.07584e-13
Pedicel	Biological process	plant-type cell wall biogenesis	GO:0009832	6	5.55112e-16	3.79979	56	467	925	29311	Chr16HA785,Chr08HA2694,Chr01HB1076,Chr14HB502,Chr04HA435,Chr02HA3361,Chr02HB193,Chr03HB604,Chr07HA441,Chr07HA442,Chr10HB2318,Chr01HB723,Chr09HA858,Chr12HA2888,Chr16HA1551,Chr02HA192,Chr03HA2486,Chr07HA579,Chr01HA744,Chr03HA31,Chr06HA3181,Chr05HA1100,Chr10HB2554,Chr01HA1122,Chr05HB1326,Chr02HB2191,Chr16HB2404,Chr03HB28,Chr01HB3093,Chr03HB2453,Chr05HA1419,Chr08HB2471,Chr16HA2553,Chr02HA1206,Chr04HB…	2.76779e-13
Pedicel	Biological process	plant-type cell wall organization or biogenesis	GO:0071669	4	9.10383e-15	2.89246	67	734	925	29311	Chr16HA785,Chr08HA2694,Chr01HB1076,Chr11HB720,Chr14HB502,Chr04HA435,Chr02HA3361,Chr02HA1609,Chr02HB193,Chr03HB604,Chr07HA441,Chr07HA442,Chr10HB2318,Chr01HB723,Chr09HA858,Chr12HA2888,Chr16HA1551,Chr02HA192,Chr03HA2486,Chr07HA579,Chr01HA744,Chr03HA31,Chr06HA3181,Chr05HA1100,Chr10HB2554,Chr01HA1122,Chr05HB1326,Chr02HB2191,Chr16HB2404,Chr03HB28,Chr01HB3093,Chr11HB581,Chr03HB2453,Chr05HA1419,Chr06HA32…	3.24226e-12
Pedicel	Biological process	xylan biosynthetic process	GO:0045492	10	8.54872e-15	7.92189	23	92	925	29311	Chr08HA2694,Chr14HB502,Chr16HB100,Chr11HB2324,Chr07HA441,Chr07HA442,Chr01HB727,Chr01HB723,Chr01HA744,Chr01HA751,Chr16HA94,Chr09HA138,Chr06HA3181,Chr16HB2404,Chr11HA2442,Chr08HB2471,Chr16HA2553,Chr02HA2596,Chr02HB2409,Chr14HA480,Chr07HB455,Chr06HB3116,Chr09HB140	3.55199e-12
Pedicel	Biological process	xylan metabolic process	GO:0045491	9	1.54321e-14	6.94903	25	114	925	29311	Chr08HA2694,Chr14HB502,Chr04HA435,Chr16HB100,Chr11HB2324,Chr07HA441,Chr07HA442,Chr01HB727,Chr01HB723,Chr01HA744,Chr01HA751,Chr16HA94,Chr09HA138,Chr06HA3181,Chr16HB2404,Chr11HA2442,Chr08HB2471,Chr16HA2553,Chr04HB447,Chr02HA2596,Chr02HB2409,Chr14HA480,Chr07HB455,Chr06HB3116,Chr09HB140	4.80903e-12
Pedicel	Biological process	phenylpropanoid metabolic process	GO:0009698	5	2.28706e-14	3.65028	47	408	925	29311	Chr02HA3361,Chr02HB193,Chr09HA859,Chr12HA2888,Chr03HB2805,Chr02HB1072,Chr05HA623,Chr02HA2608,Chr02HA192,Chr03HA2486,Chr13HB174,Chr02HB401,Chr02HB406,Chr06HA3316,Chr06HA3314,Chr06HA3320,Chr05HB1362,Chr02HB388,Chr02HB391,Chr02HB393,Chr02HB395,Chr08HA1423,Chr04HB665,Chr03HB3911,Chr14HB2473,Chr08HB411,Chr05HA1463,Chr02HA389,Chr02HA391,Chr02HA392,Chr03HB2453,Chr02HA1117,Chr07HB299,Chr03HA4005,Chr08HA1…	6.33515e-12
Pedicel	Biological process	regulation of hormone levels	GO:0010817	4	3.5083e-14	2.41191	87	1143	925	29311	Chr16HA759,Chr01HB1076,Chr01HB66,Chr03HB3352,Chr11HA2871,Chr11HA2875,Chr03HB2884,Chr04HB777,Chr02HB2255,Chr09HA766,Chr10HB90,Chr03HB3268,Chr11HA2112,Chr07HB754,Chr02HA2927,Chr01HA3530,Chr11HA2943,Chr06HA777,Chr03HB2805,Chr02HA633,Chr05HB995,Chr03HB641,Chr14HA1148,Chr05HA623,Chr08HB205,Chr16HA2270,Chr02HA199,Chr01HB2524,Chr11HB2837,Chr12HA2984,Chr02HA989,Chr06HA2894,Chr06HA2892,Chr03HB2706,Chr14HA…	8.7462e-12
Pedicel	Cellular component	cell periphery	GO:0071944	3	4.49138e-08	1.3195	287	7397	855	29077	Chr04HB718,Chr01HB1076,Chr01HB66,Chr03HA3957,Chr11HA2871,Chr11HA2875,Chr05HB163,Chr08HB2926,Chr16HA726,Chr07HA387,Chr15HB1981,Chr04HB2781,Chr12HB161,Chr01HB3603,Chr15HA2128,Chr09HA712,Chr01HA2985,Chr12HA2799,Chr11HB640,Chr11HA313,Chr13HA1260,Chr07HB2258,Chr15HA543,Chr07HB2289,Chr09HA1175,Chr05HA759,Chr02HA1609,Chr04HB854,Chr03HB3268,Chr11HA2112,Chr07HB2300,Chr07HB1007,Chr03HB604,Chr03HA1267,Chr07…	1.52707e-05
Pedicel	Cellular component	plasma membrane	GO:0005886	4	2.23249e-07	1.33428	250	6372	855	29077	Chr04HB718,Chr01HB1076,Chr01HB66,Chr03HA3957,Chr11HA2871,Chr11HA2875,Chr05HB163,Chr08HB2926,Chr16HA726,Chr07HA387,Chr15HB1981,Chr12HB161,Chr01HB3603,Chr15HA2128,Chr09HA712,Chr01HA2985,Chr11HB640,Chr11HA313,Chr13HA1260,Chr15HA543,Chr07HB2289,Chr09HA1175,Chr05HA759,Chr02HA1609,Chr04HB854,Chr03HB3268,Chr11HA2112,Chr07HB2300,Chr07HB1007,Chr03HB604,Chr07HA1695,Chr02HA2927,Chr13HB1355,Chr01HA3530,Chr13…	3.79523e-05
Pedicel	Cellular component	obsolete anchored component of membrane	GO:0031225	0	1.77228e-05	2.42298	28	393	855	29077	Chr16HA726,Chr07HA387,Chr15HB1981,Chr15HA2128,Chr12HA2017,Chr01HB3074,Chr12HB1864,Chr15HB224,Chr03HA31,Chr03HA15,Chr06HA2703,Chr03HB28,Chr05HA296,Chr05HA1421,Chr15HB381,Chr05HB1602,Chr04HA3353,Chr16HB711,Chr07HB397,Chr04HA3425,Chr15HA231,Chr03HB1916,Chr06HB2620,Chr04HB2567,Chr05HA1652,Chr15HA384,Chr03HA2045,Chr05HB283	0.00200859
Pedicel	Cellular component	obsolete intrinsic component of plasma membrane	GO:0031226	0	0.000190429	1.75182	46	893	855	29077	Chr01HB1076,Chr16HA726,Chr07HA387,Chr15HB1981,Chr15HA2128,Chr09HA1175,Chr13HA88,Chr01HB3074,Chr16HB406,Chr02HA2677,Chr03HB2645,Chr15HB224,Chr09HB1160,Chr13HB98,Chr06HB146,Chr13HA2608,Chr07HA659,Chr01HA1122,Chr06HA2703,Chr15HB334,Chr02HA848,Chr11HB2047,Chr05HA296,Chr05HA1421,Chr15HB381,Chr02HA342,Chr05HB1602,Chr04HA3353,Chr16HA407,Chr05HB3317,Chr16HB711,Chr07HB397,Chr04HA3425,Chr15HA231,Chr13HB258…	0.0129492
Pedicel	Cellular component	Golgi apparatus	GO:0005794	6	0.000152845	1.47501	89	2052	855	29077	Chr16HA772,Chr08HA2694,Chr01HA565,Chr13HA2522,Chr11HA2871,Chr11HA2875,Chr14HB502,Chr04HA435,Chr16HB100,Chr02HA1609,Chr03HB3268,Chr11HB2324,Chr03HB604,Chr07HA441,Chr07HA442,Chr01HB727,Chr01HB723,Chr04HA595,Chr02HA633,Chr07HB879,Chr07HA571,Chr07HA579,Chr01HA744,Chr16HA79,Chr01HA751,Chr16HA94,Chr09HA138,Chr04HB542,Chr10HA2313,Chr03HA23,Chr04HB613,Chr07HB2558,Chr06HA3181,Chr06HA601,Chr02HB380,Chr16HB…	0.0129918
Pedicel	Cellular component	obsolete plasma membrane part	GO:0044459	0	0.000255103	1.62215	57	1195	855	29077	Chr01HB1076,Chr01HB66,Chr16HA726,Chr07HA387,Chr15HB1981,Chr15HA2128,Chr09HA1175,Chr05HA759,Chr13HA88,Chr01HB3074,Chr16HB406,Chr02HA2677,Chr03HB2645,Chr15HB224,Chr09HB1160,Chr13HB98,Chr06HB146,Chr13HA2608,Chr07HA659,Chr01HA1122,Chr06HA2703,Chr15HB334,Chr15HB312,Chr02HA848,Chr11HB2047,Chr05HA296,Chr05HA1421,Chr15HB381,Chr02HA342,Chr05HB1602,Chr04HA3353,Chr16HA407,Chr05HB3317,Chr13HB2227,Chr16HB711,…	0.0144558
Pedicel	Cellular component	obsolete anchored component of plasma membrane	GO:0046658	0	0.000317414	2.3339	21	306	855	29077	Chr16HA726,Chr07HA387,Chr15HB1981,Chr15HA2128,Chr01HB3074,Chr15HB224,Chr06HA2703,Chr05HA296,Chr05HA1421,Chr15HB381,Chr05HB1602,Chr04HA3353,Chr16HB711,Chr07HB397,Chr04HA3425,Chr15HA231,Chr06HB2620,Chr04HB2567,Chr05HA1652,Chr15HA384,Chr05HB283	0.0154173
Pedicel	Cellular component	obsolete intrinsic component of membrane	GO:0031224	0	0.00220706	1.38664	78	1913	855	29077	Chr01HB1076,Chr01HB66,Chr02HB2211,Chr05HB163,Chr16HA726,Chr07HA387,Chr15HB1981,Chr15HA2128,Chr15HA543,Chr09HA1175,Chr02HA1609,Chr11HB2381,Chr15HA687,Chr12HA2017,Chr13HA88,Chr15HB990,Chr01HB3074,Chr16HB406,Chr11HA2662,Chr02HA2677,Chr12HB1864,Chr03HB2645,Chr15HB224,Chr09HB1160,Chr13HB98,Chr06HB146,Chr03HA31,Chr03HA15,Chr13HA2608,Chr07HA659,Chr01HA1122,Chr06HA2703,Chr15HB334,Chr07HB183,Chr03HB28,Chr…	0.0938002
Pedicel	Cellular component	extrinsic component of plasma membrane	GO:0019897	4	0.00982185	2.93898	7	81	855	29077	Chr05HA759,Chr15HB312,Chr13HB2227,Chr15HA313,Chr10HA494,Chr14HB609,Chr13HA2254	0.222629
Pedicel	Cellular component	membrane	GO:0016020	3	0.00980802	1.10536	347	10676	855	29077	Chr16HA785,Chr04HB718,Chr01HB1076,Chr01HB66,Chr03HA3957,Chr02HB2211,Chr11HA2871,Chr11HA2875,Chr05HB163,Chr08HB2926,Chr16HA726,Chr07HA387,Chr15HB1981,Chr04HB777,Chr14HB502,Chr12HB161,Chr01HB3603,Chr15HA2128,Chr09HA712,Chr01HA2985,Chr11HB640,Chr11HA313,Chr13HA1260,Chr07HB2258,Chr15HA543,Chr07HB2289,Chr09HA1175,Chr05HA759,Chr04HA542,Chr02HA1609,Chr04HB854,Chr11HB2381,Chr03HB3268,Chr11HA2112,Chr07HB2…	0.238195
Pedicel	Molecular function	oxidoreductase activity, acting on paired donors, with incorporation or reduction of molecular oxygen, reduced iron-sulfur protein as one donor, and incorporation of one atom of oxygen	GO:0016713	5	9.11018e-11	10.6957	13	39	782	25092	Chr14HA2446,Chr02HB401,Chr02HB406,Chr14HB2366,Chr02HB388,Chr02HB391,Chr02HB393,Chr02HB395,Chr02HA389,Chr02HA391,Chr02HA392,Chr08HA121,Chr15HB728	6.10382e-08
Pedicel	Molecular function	midchain alkane hydroxylase activity	GO:0080133	6	2.11052e-10	15.2795	10	21	782	25092	Chr02HB401,Chr02HB406,Chr02HB388,Chr02HB391,Chr02HB393,Chr02HB395,Chr02HA389,Chr02HA391,Chr02HA392,Chr08HA121	7.07025e-08
Pedicel	Molecular function	DNA-binding transcription factor activity	GO:0003700	3	1.55749e-09	1.53328	178	3725	782	25092	Chr16HA758,Chr01HA587,Chr12HB933,Chr11HB2260,Chr16HA785,Chr05HB1263,Chr03HB3351,Chr01HB884,Chr11HB2230,Chr11HA2849,Chr07HB665,Chr03HA3941,Chr03HA1321,Chr03HB2884,Chr14HA1862,Chr01HA1636,Chr08HB1544,Chr16HA1664,Chr03HA3128,Chr06HA3563,Chr11HB2165,Chr06HA2270,Chr12HB2173,Chr02HB193,Chr05HB2499,Chr14HB496,Chr13HB1373,Chr03HA1267,Chr10HB547,Chr16HB303,Chr10HB2318,Chr07HA470,Chr01HB726,Chr10HB2321,Chr…	3.4784e-07
Pedicel	Molecular function	transcription regulator activity	GO:0140110	2	9.66704e-09	1.48785	182	3925	782	25092	Chr16HA758,Chr01HA587,Chr12HB933,Chr11HB2260,Chr16HA785,Chr05HB1263,Chr03HB3351,Chr01HB884,Chr11HB2230,Chr11HA2849,Chr07HB665,Chr03HA3941,Chr03HA1321,Chr03HB2884,Chr14HA1862,Chr01HA1636,Chr08HB1544,Chr16HA1664,Chr03HA3128,Chr06HA3563,Chr11HB2165,Chr06HA2270,Chr12HB2173,Chr02HB193,Chr05HB2499,Chr14HB496,Chr13HB1373,Chr03HA1267,Chr10HB547,Chr16HB303,Chr10HB2318,Chr07HA470,Chr01HB726,Chr10HB2321,Chr…	1.61923e-06
Pedicel	Molecular function	thiosulfate transmembrane transporter activity	GO:0015117	5	7.07428e-07	16.0435	6	12	782	25092	Chr02HB2211,Chr11HB2381,Chr05HA1074,Chr11HA2497,Chr05HB1031,Chr02HA2395	7.89962e-05
Pedicel	Molecular function	inorganic anion transmembrane transporter activity	GO:0015103	5	8.962e-07	3.32978	22	212	782	25092	Chr02HB2211,Chr09HA1175,Chr11HB2381,Chr07HB787,Chr03HB2781,Chr01HB3714,Chr07HA571,Chr09HB1160,Chr07HA659,Chr16HA1732,Chr11HB574,Chr05HA1074,Chr02HA342,Chr01HA3954,Chr11HA2497,Chr05HB1031,Chr11HA624,Chr16HB1674,Chr12HA3005,Chr07HB579,Chr12HB2849,Chr02HA2395	8.57791e-05
Pedicel	Molecular function	monooxygenase activity	GO:0004497	4	7.06957e-07	2.68837	31	370	782	25092	Chr16HA759,Chr04HB777,Chr02HB1072,Chr14HA2446,Chr02HB401,Chr02HB406,Chr06HA2894,Chr06HA2892,Chr06HA3316,Chr06HA3314,Chr14HB2366,Chr06HA3320,Chr14HA2137,Chr02HB388,Chr02HB391,Chr02HB393,Chr02HB395,Chr02HA389,Chr02HA2427,Chr02HA391,Chr02HA392,Chr02HA1117,Chr06HB2827,Chr06HB2828,Chr06HA96,Chr08HA121,Chr02HB3183,Chr06HB98,Chr06HB3251,Chr06HB3248,Chr15HB728	9.47322e-05
Pedicel	Molecular function	4-coumarate-CoA ligase activity	GO:0016207	6	2.17925e-06	13.7516	6	14	782	25092	Chr13HB174,Chr05HB1362,Chr03HB3911,Chr05HA1463,Chr03HA4005,Chr13HA165	0.000162233
Pedicel	Molecular function	auxin influx transmembrane transporter activity	GO:0010328	5	2.06125e-06	8.85157	8	29	782	25092	Chr11HA2871,Chr11HA2875,Chr03HB3268,Chr16HB1120,Chr16HA1135,Chr11HB2765,Chr03HA3318,Chr09HB869	0.00017263
Pedicel	Molecular function	obsolete transcription regulator recruiting activity	GO:0001134	0	3.10382e-06	2.50553	31	397	782	25092	Chr14HA1862,Chr11HB2165,Chr06HA2270,Chr02HB193,Chr16HB303,Chr04HA593,Chr03HA3915,Chr11HA410,Chr16HA1551,Chr11HA2023,Chr11HA2024,Chr02HA192,Chr04HB2933,Chr06HB2210,Chr04HB611,Chr05HB1326,Chr07HB184,Chr16HA303,Chr05HA1487,Chr04HA2965,Chr05HA1419,Chr07HB281,Chr03HB3831,Chr07HA2529,Chr14HB1783,Chr11HB361,Chr07HA176,Chr07HA271,Chr16HB1509,Chr11HA2286,Chr04HB3036	0.000207956
Rhizome	Biological process	RNA biosynthetic process	GO:0032774	8	0	1.69434	259	5315	843	29311	Chr15HA920,Chr13HB318,Chr11HA1599,Chr06HA2173,Chr07HB1327,Chr01HA3030,Chr06HA3058,Chr11HA2473,Chr05HA3615,Chr16HA2497,Chr04HB717,Chr07HA765,Chr07HA2875,Chr08HA2686,Chr05HA227,Chr10HA116,Chr05HA237,Chr03HA3577,Chr15HB1109,Chr03HA1381,Chr11HB2642,Chr14HB567,Chr12HB44,Chr08HA510,Chr12HA201,Chr12HB25,Chr09HA314,Chr07HB211,Chr08HA2607,Chr08HA930,Chr11HB2617,Chr03HB2885,Chr12HA263,Chr02HB2678,Chr04HA29…	0
Rhizome	Biological process	response to fatty acid	GO:0070542	6	0	3.66409	94	892	843	29311	Chr15HA920,Chr01HA3030,Chr03HB3393,Chr14HB567,Chr12HB44,Chr01HB817,Chr09HA369,Chr11HA1988,Chr02HA2455,Chr15HB895,Chr02HB2266,Chr04HB3163,Chr07HB2246,Chr16HA1207,Chr06HA2254,Chr06HA2255,Chr09HB382,Chr11HB2396,Chr01HB780,Chr02HB2334,Chr02HB2333,Chr01HA863,Chr11HA2509,Chr14HB436,Chr01HA834,Chr02HA2525,Chr02HA2527,Chr02HA2526,Chr01HB3300,Chr02HB519,Chr02HB518,Chr02HB522,Chr02HB521,Chr02HB524,Chr02HB5…	0
Rhizome	Biological process	mRNA transcription	GO:0009299	11	0	11.59	22	66	843	29311	Chr11HA1599,Chr07HB1327,Chr07HA765,Chr10HA116,Chr03HA3577,Chr12HA201,Chr07HB211,Chr10HB120,Chr11HA23,Chr07HB784,Chr15HA696,Chr11HA2633,Chr03HB3508,Chr11HB1548,Chr15HB673,Chr07HA1371,Chr05HB1399,Chr07HA202,Chr05HA1507,Chr11HB2519,Chr12HB204,Chr15HA1318	0
Rhizome	Biological process	response to endogenous stimulus	GO:0009719	3	0	1.80803	260	5000	843	29311	Chr15HA920,Chr13HB318,Chr06HA2173,Chr01HA3030,Chr11HA2473,Chr03HB3393,Chr03HB916,Chr16HA2497,Chr05HA227,Chr14HB142,Chr03HA609,Chr16HA1185,Chr13HA2527,Chr15HB1109,Chr11HB2642,Chr14HB567,Chr12HB44,Chr03HA2617,Chr09HA314,Chr01HB817,Chr03HB2885,Chr12HA263,Chr09HA369,Chr03HB2890,Chr11HA1988,Chr08HB2847,Chr06HB2428,Chr12HB2584,Chr10HB917,Chr12HA2746,Chr02HA1191,Chr08HB2882,Chr02HA2455,Chr15HB895,Chr02H…	0
Rhizome	Biological process	DNA-templated transcription	GO:0006351	10	0	1.70835	255	5190	843	29311	Chr15HA920,Chr13HB318,Chr11HA1599,Chr06HA2173,Chr07HB1327,Chr01HA3030,Chr06HA3058,Chr11HA2473,Chr05HA3615,Chr16HA2497,Chr04HB717,Chr07HA765,Chr07HA2875,Chr08HA2686,Chr05HA227,Chr10HA116,Chr05HA237,Chr03HA3577,Chr15HB1109,Chr03HA1381,Chr11HB2642,Chr14HB567,Chr12HB44,Chr08HA510,Chr12HA201,Chr12HB25,Chr09HA314,Chr07HB211,Chr08HA2607,Chr08HA930,Chr11HB2617,Chr03HB2885,Chr12HA263,Chr02HB2678,Chr04HA29…	0
Rhizome	Biological process	monoterpenoid metabolic process	GO:0016098	8	0	11.7683	22	65	843	29311	Chr02HB2334,Chr02HB2333,Chr02HA2525,Chr02HA2527,Chr02HA2526,Chr02HB519,Chr02HB518,Chr02HB522,Chr02HB521,Chr02HB524,Chr02HB527,Chr02HB530,Chr02HA501,Chr02HA504,Chr02HA505,Chr02HA506,Chr02HA509,Chr02HA510,Chr02HA511,Chr02HA496,Chr02HA497,Chr02HA499	0
Rhizome	Biological process	monoterpenoid biosynthetic process	GO:0016099	9	0	11.7683	22	65	843	29311	Chr02HB2334,Chr02HB2333,Chr02HA2525,Chr02HA2527,Chr02HA2526,Chr02HB519,Chr02HB518,Chr02HB522,Chr02HB521,Chr02HB524,Chr02HB527,Chr02HB530,Chr02HA501,Chr02HA504,Chr02HA505,Chr02HA506,Chr02HA509,Chr02HA510,Chr02HA511,Chr02HA496,Chr02HA497,Chr02HA499	0
Rhizome	Biological process	response to chemical	GO:0042221	3	1.11022e-16	1.53372	376	8524	843	29311	Chr15HA920,Chr03HA2224,Chr13HB318,Chr05HA1448,Chr06HA2173,Chr01HA3030,Chr03HA2206,Chr12HA3166,Chr06HA3058,Chr11HA2473,Chr03HB3393,Chr03HB916,Chr05HA3615,Chr16HA2497,Chr11HA2881,Chr07HA2875,Chr08HA2686,Chr05HA227,Chr14HB142,Chr03HA609,Chr16HA1185,Chr05HA237,Chr13HA2527,Chr01HA2141,Chr15HB1109,Chr11HB2642,Chr09HB1449,Chr14HB1717,Chr14HB567,Chr01HA1233,Chr12HB44,Chr03HA2617,Chr14HA244,Chr12HB2997,Ch…	3.16414e-14
Rhizome	Biological process	response to jasmonic acid	GO:0009753	7	1.11022e-16	3.68059	94	888	843	29311	Chr15HA920,Chr01HA3030,Chr03HB3393,Chr14HB567,Chr12HB44,Chr01HB817,Chr09HA369,Chr11HA1988,Chr02HA2455,Chr15HB895,Chr02HB2266,Chr04HB3163,Chr07HB2246,Chr16HA1207,Chr06HA2254,Chr06HA2255,Chr09HB382,Chr11HB2396,Chr01HB780,Chr02HB2334,Chr02HB2333,Chr01HA863,Chr11HA2509,Chr14HB436,Chr01HA834,Chr02HA2525,Chr02HA2527,Chr02HA2526,Chr01HB3300,Chr02HB519,Chr02HB518,Chr02HB522,Chr02HB521,Chr02HB524,Chr02HB5…	3.16414e-14
Rhizome	Biological process	nucleobase-containing compound biosynthetic process	GO:0034654	6	1.11022e-16	1.56263	291	6475	843	29311	Chr15HA920,Chr13HB318,Chr11HA1599,Chr06HA2173,Chr07HB1327,Chr01HA3030,Chr06HA3058,Chr11HA2473,Chr12HA3150,Chr05HA3615,Chr16HA2497,Chr04HB717,Chr07HA765,Chr07HA2875,Chr08HA2686,Chr05HA227,Chr10HA116,Chr05HA237,Chr03HA3577,Chr15HB1109,Chr03HA1381,Chr03HA1775,Chr11HB2642,Chr14HB567,Chr12HB44,Chr08HA510,Chr12HA201,Chr12HB25,Chr09HA314,Chr07HB211,Chr08HA2607,Chr08HA930,Chr11HB2617,Chr12HB103,Chr12HB10…	3.16414e-14
Rhizome	Cellular component	plastid stroma	GO:0009532	3	2.84434e-06	1.7162	77	1679	777	29077	Chr05HA3615,Chr03HB3320,Chr13HA2527,Chr04HB327,Chr01HB817,Chr04HA456,Chr05HB196,Chr11HA1988,Chr03HB1623,Chr14HA1405,Chr06HA423,Chr02HA1191,Chr13HA829,Chr05HB3363,Chr06HA2254,Chr06HA2255,Chr08HB1181,Chr11HB2377,Chr08HA234,Chr02HA31,Chr02HB2334,Chr02HB2333,Chr01HA863,Chr04HB465,Chr02HA2525,Chr02HA2527,Chr02HA2526,Chr01HB3300,Chr02HB519,Chr02HB518,Chr02HB522,Chr02HB521,Chr02HB524,Chr06HB2329,Chr02HB…	0.000455094
Rhizome	Cellular component	chloroplast stroma	GO:0009570	4	1.74929e-06	1.73899	77	1657	777	29077	Chr05HA3615,Chr03HB3320,Chr13HA2527,Chr04HB327,Chr01HB817,Chr04HA456,Chr05HB196,Chr11HA1988,Chr03HB1623,Chr14HA1405,Chr06HA423,Chr02HA1191,Chr13HA829,Chr05HB3363,Chr06HA2254,Chr06HA2255,Chr08HB1181,Chr11HB2377,Chr08HA234,Chr02HA31,Chr02HB2334,Chr02HB2333,Chr01HA863,Chr04HB465,Chr02HA2525,Chr02HA2527,Chr02HA2526,Chr01HB3300,Chr02HB519,Chr02HB518,Chr02HB522,Chr02HB521,Chr02HB524,Chr06HB2329,Chr02HB…	0.000559771
Rhizome	Cellular component	amyloplast	GO:0009501	7	1.09825e-05	5.58539	10	67	777	29077	Chr11HB2637,Chr08HA234,Chr16HB204,Chr12HA2036,Chr12HB342,Chr12HB1883,Chr08HB230,Chr16HA202,Chr12HA332,Chr11HA2747	0.00117146
Rhizome	Cellular component	nucleus	GO:0005634	6	6.94117e-05	1.17991	338	10720	777	29077	Chr15HA920,Chr13HB318,Chr11HA1599,Chr07HB1327,Chr01HA3030,Chr09HB259,Chr06HA3058,Chr11HA2473,Chr12HA3150,Chr03HB916,Chr16HA2497,Chr04HB717,Chr07HA765,Chr07HA2875,Chr08HA2686,Chr05HA227,Chr05HB2144,Chr14HA290,Chr10HA116,Chr05HA237,Chr01HA2141,Chr03HA3577,Chr15HB1109,Chr03HA1381,Chr03HA1775,Chr11HB2642,Chr14HB567,Chr01HA1233,Chr12HB44,Chr12HA201,Chr09HA314,Chr05HB1628,Chr07HB211,Chr08HA2607,Chr08HA…	0.00555293
Rhizome	Cellular component	plastid thylakoid lumen	GO:0031978	4	0.000234868	5.57351	7	47	777	29077	Chr04HB327,Chr01HA2924,Chr01HB2718,Chr01HA2916,Chr01HA2939,Chr01HA2906,Chr04HA323	0.0150315
Rhizome	Cellular component	chloroplast thylakoid lumen	GO:0009543	5	0.000234868	5.57351	7	47	777	29077	Chr04HB327,Chr01HA2924,Chr01HB2718,Chr01HA2916,Chr01HA2939,Chr01HA2906,Chr04HA323	0.0150315
Rhizome	Cellular component	thylakoid lumen	GO:0031977	3	0.0010309	3.04921	11	135	777	29077	Chr04HB327,Chr03HB1623,Chr01HA2924,Chr01HB2718,Chr01HA2916,Chr01HA2939,Chr01HA2906,Chr03HA726,Chr03HB746,Chr04HA731,Chr04HA323	0.0299898
Rhizome	Cellular component	SCF ubiquitin ligase complex	GO:0019005	7	0.00142567	2.77201	12	162	777	29077	Chr02HA1182,Chr16HB1039,Chr01HB780,Chr16HA1069,Chr14HB436,Chr01HA834,Chr04HB893,Chr04HA902,Chr04HA903,Chr02HB1130,Chr08HA2862,Chr08HB2638	0.0380179
Rhizome	Cellular component	obsolete chloroplast part	GO:0044434	0	0.00546906	1.29274	96	2779	777	29077	Chr05HA3615,Chr03HB3320,Chr13HA2527,Chr04HB327,Chr01HB817,Chr04HA456,Chr05HB196,Chr11HA1988,Chr03HB1623,Chr06HB300,Chr14HA1405,Chr06HA423,Chr02HA1191,Chr01HA2924,Chr13HA829,Chr01HB2718,Chr01HA2916,Chr01HA2939,Chr05HB3363,Chr01HA2906,Chr06HA2254,Chr06HA2255,Chr08HB1181,Chr11HB2377,Chr08HA234,Chr02HA31,Chr02HB2334,Chr02HB2333,Chr01HA863,Chr04HB465,Chr04HA2634,Chr04HA2629,Chr02HA2525,Chr02HA2527,Chr…	0.109381
Rhizome	Cellular component	obsolete plastid part	GO:0044435	0	0.00636559	1.28357	97	2828	777	29077	Chr05HA3615,Chr03HB3320,Chr13HA2527,Chr04HB327,Chr01HB817,Chr04HA456,Chr05HB196,Chr11HA1988,Chr03HB1623,Chr06HB300,Chr14HA1405,Chr06HA423,Chr02HA1191,Chr01HA2924,Chr13HA829,Chr01HB2718,Chr01HA2916,Chr01HA2939,Chr05HB3363,Chr01HA2906,Chr06HA2254,Chr06HA2255,Chr08HB1181,Chr11HB2377,Chr08HA234,Chr02HA31,Chr02HB2334,Chr02HB2333,Chr01HA863,Chr04HB465,Chr04HA2634,Chr04HA2629,Chr02HA2525,Chr02HA2527,Chr…	0.119823
Rhizome	Molecular function	sabinene synthase activity	GO:0080015	7	0	11.7464	22	65	723	25092	Chr02HB2334,Chr02HB2333,Chr02HA2525,Chr02HA2527,Chr02HA2526,Chr02HB519,Chr02HB518,Chr02HB522,Chr02HB521,Chr02HB524,Chr02HB527,Chr02HB530,Chr02HA501,Chr02HA504,Chr02HA505,Chr02HA506,Chr02HA509,Chr02HA510,Chr02HA511,Chr02HA496,Chr02HA497,Chr02HA499	0
Rhizome	Molecular function	(R)-limonene synthase activity	GO:0034002	7	0	11.7464	22	65	723	25092	Chr02HB2334,Chr02HB2333,Chr02HA2525,Chr02HA2527,Chr02HA2526,Chr02HB519,Chr02HB518,Chr02HB522,Chr02HB521,Chr02HB524,Chr02HB527,Chr02HB530,Chr02HA501,Chr02HA504,Chr02HA505,Chr02HA506,Chr02HA509,Chr02HA510,Chr02HA511,Chr02HA496,Chr02HA497,Chr02HA499	0
Rhizome	Molecular function	alpha-farnesene synthase activity	GO:0052578	8	0	11.7464	22	65	723	25092	Chr02HB2334,Chr02HB2333,Chr02HA2525,Chr02HA2527,Chr02HA2526,Chr02HB519,Chr02HB518,Chr02HB522,Chr02HB521,Chr02HB524,Chr02HB527,Chr02HB530,Chr02HA501,Chr02HA504,Chr02HA505,Chr02HA506,Chr02HA509,Chr02HA510,Chr02HA511,Chr02HA496,Chr02HA497,Chr02HA499	0
Rhizome	Molecular function	pinene synthase activity	GO:0050550	7	0	11.7464	22	65	723	25092	Chr02HB2334,Chr02HB2333,Chr02HA2525,Chr02HA2527,Chr02HA2526,Chr02HB519,Chr02HB518,Chr02HB522,Chr02HB521,Chr02HB524,Chr02HB527,Chr02HB530,Chr02HA501,Chr02HA504,Chr02HA505,Chr02HA506,Chr02HA509,Chr02HA510,Chr02HA511,Chr02HA496,Chr02HA497,Chr02HA499	0
Rhizome	Molecular function	myrcene synthase activity	GO:0050551	7	0	11.7464	22	65	723	25092	Chr02HB2334,Chr02HB2333,Chr02HA2525,Chr02HA2527,Chr02HA2526,Chr02HB519,Chr02HB518,Chr02HB522,Chr02HB521,Chr02HB524,Chr02HB527,Chr02HB530,Chr02HA501,Chr02HA504,Chr02HA505,Chr02HA506,Chr02HA509,Chr02HA510,Chr02HA511,Chr02HA496,Chr02HA497,Chr02HA499	0
Rhizome	Molecular function	(4S)-limonene synthase activity	GO:0050552	7	0	11.7464	22	65	723	25092	Chr02HB2334,Chr02HB2333,Chr02HA2525,Chr02HA2527,Chr02HA2526,Chr02HB519,Chr02HB518,Chr02HB522,Chr02HB521,Chr02HB524,Chr02HB527,Chr02HB530,Chr02HA501,Chr02HA504,Chr02HA505,Chr02HA506,Chr02HA509,Chr02HA510,Chr02HA511,Chr02HA496,Chr02HA497,Chr02HA499	0
Rhizome	Molecular function	DNA-binding transcription factor activity	GO:0003700	3	0	1.95655	210	3725	723	25092	Chr15HA920,Chr13HB318,Chr06HA2173,Chr01HA3030,Chr06HA3058,Chr11HA2473,Chr16HA2497,Chr04HB717,Chr07HA2875,Chr05HA227,Chr05HA237,Chr15HB1109,Chr11HB2642,Chr14HB567,Chr12HB44,Chr08HA510,Chr12HB25,Chr09HA314,Chr08HA2607,Chr08HA930,Chr11HB2617,Chr03HB2885,Chr12HA263,Chr02HB2678,Chr04HA2973,Chr04HA2971,Chr09HA369,Chr07HA2813,Chr14HA651,Chr03HB3752,Chr08HB2847,Chr06HB2428,Chr15HB457,Chr06HA448,Chr13HA21…	0
Rhizome	Molecular function	(E)-beta-ocimene synthase activity	GO:0034768	6	0	11.7464	22	65	723	25092	Chr02HB2334,Chr02HB2333,Chr02HA2525,Chr02HA2527,Chr02HA2526,Chr02HB519,Chr02HB518,Chr02HB522,Chr02HB521,Chr02HB524,Chr02HB527,Chr02HB530,Chr02HA501,Chr02HA504,Chr02HA505,Chr02HA506,Chr02HA509,Chr02HA510,Chr02HA511,Chr02HA496,Chr02HA497,Chr02HA499	0
Rhizome	Molecular function	transcription regulator activity	GO:0140110	2	2.22045e-16	1.89222	214	3925	723	25092	Chr15HA920,Chr13HB318,Chr06HA2173,Chr01HA3030,Chr06HA3058,Chr11HA2473,Chr16HA2497,Chr04HB717,Chr07HA2875,Chr05HA227,Chr05HA237,Chr15HB1109,Chr11HB2642,Chr14HB567,Chr12HB44,Chr08HA510,Chr12HB25,Chr09HA314,Chr08HA2607,Chr08HA930,Chr11HB2617,Chr03HB2885,Chr12HA263,Chr02HB2678,Chr04HA2973,Chr04HA2971,Chr09HA369,Chr07HA2813,Chr14HA651,Chr03HB3752,Chr08HB2847,Chr06HB2428,Chr15HB457,Chr06HA448,Chr13HA21…	1.51977e-14
Rhizome	Molecular function	sequence-specific DNA binding	GO:0043565	6	2.77556e-15	2.02422	131	2246	723	25092	Chr15HA920,Chr13HB318,Chr06HA2173,Chr01HA3030,Chr04HB717,Chr08HA2686,Chr05HA227,Chr15HB1109,Chr11HB2642,Chr12HB44,Chr09HA314,Chr08HA2607,Chr08HA930,Chr11HB2617,Chr03HB2885,Chr12HA263,Chr03HB3752,Chr08HB2847,Chr06HB2428,Chr13HA2196,Chr10HB917,Chr11HA351,Chr15HB895,Chr02HA2450,Chr02HB2261,Chr06HB313,Chr15HB454,Chr04HB3163,Chr16HA276,Chr10HB995,Chr10HB507,Chr16HA1207,Chr11HB2166,Chr11HB228,Chr16HA25…	1.70974e-13
RhizomeRoot	Biological process	RNA biosynthetic process	GO:0032774	8	0	1.59283	331	5315	1146	29311	Chr04HB759,Chr12HA619,Chr03HB3370,Chr13HA2514,Chr05HB1225,Chr11HB2267,Chr04HB723,Chr03HB3349,Chr08HA542,Chr10HB427,Chr03HA3947,Chr03HA3948,Chr02HB2220,Chr01HA3407,Chr11HA2866,Chr12HA676,Chr08HB2920,Chr01HB829,Chr02HA2866,Chr14HB539,Chr02HB207,Chr10HA191,Chr10HA190,Chr12HB1635,Chr08HB1626,Chr12HB1649,Chr03HB2958,Chr08HB2879,Chr11HA350,Chr08HB1551,Chr06HB339,Chr12HB187,Chr08HA3192,Chr04HA19,Chr15HB…	0
RhizomeRoot	Biological process	organic cyclic compound biosynthetic process	GO:1901362	5	0	1.41226	416	7534	1146	29311	Chr04HB759,Chr12HA619,Chr03HB3370,Chr13HA2514,Chr05HB1225,Chr11HB2267,Chr04HB723,Chr03HB3349,Chr08HA542,Chr10HB427,Chr03HA2627,Chr03HA3947,Chr03HA3948,Chr05HB2503,Chr02HB2220,Chr01HA3407,Chr14HB552,Chr11HA2866,Chr12HA676,Chr08HB2920,Chr06HA1735,Chr01HB829,Chr08HA22,Chr02HA2866,Chr14HB539,Chr02HB207,Chr10HA191,Chr10HA190,Chr12HB1635,Chr08HB1626,Chr12HB1649,Chr03HB2958,Chr08HB2879,Chr11HA350,Chr08H…	0
RhizomeRoot	Biological process	response to acid chemical	GO:0001101	4	0	1.77626	253	3643	1146	29311	Chr04HB759,Chr04HB723,Chr10HB2439,Chr03HA2627,Chr12HB1650,Chr03HA3948,Chr02HB2220,Chr02HB243,Chr14HB552,Chr11HB728,Chr12HA676,Chr10HA191,Chr08HB1626,Chr03HB2958,Chr02HA2011,Chr08HB2852,Chr02HA3372,Chr14HB2549,Chr08HA3192,Chr04HA19,Chr15HB2352,Chr11HB2194,Chr13HA1281,Chr11HB2199,Chr04HA547,Chr07HA2963,Chr12HB828,Chr04HB867,Chr04HA528,Chr05HB1106,Chr15HB915,Chr05HB1161,Chr02HB1852,Chr07HA417,Chr07H…	0
RhizomeRoot	Biological process	response to oxygen-containing compound	GO:1901700	4	0	1.63777	321	5013	1146	29311	Chr04HB759,Chr04HB723,Chr05HB1274,Chr10HB2439,Chr03HA2627,Chr12HB1650,Chr03HA3947,Chr03HA3948,Chr02HB2220,Chr02HB243,Chr02HB2239,Chr14HB552,Chr11HB728,Chr12HA676,Chr02HB207,Chr10HA191,Chr08HB1626,Chr03HB2958,Chr02HA2011,Chr08HB2852,Chr11HA322,Chr08HB1551,Chr02HA3372,Chr06HB339,Chr14HB2549,Chr08HA3192,Chr04HA19,Chr15HB2352,Chr11HB2194,Chr13HA1281,Chr11HB2199,Chr04HA547,Chr07HA2963,Chr12HB828,Chr04…	0
RhizomeRoot	Biological process	response to xenobiotic stimulus	GO:0009410	4	0	1.91826	201	2680	1146	29311	Chr05HB1274,Chr03HA2627,Chr03HA3947,Chr03HA3948,Chr02HB2220,Chr02HB243,Chr02HB2239,Chr14HB552,Chr11HB728,Chr12HA676,Chr06HA1735,Chr02HB207,Chr08HB1629,Chr08HB1626,Chr03HB2958,Chr08HB2852,Chr08HB1551,Chr06HB339,Chr08HA3192,Chr15HB2352,Chr10HA2143,Chr10HA2141,Chr11HB2194,Chr11HB2199,Chr12HB828,Chr16HA878,Chr09HB368,Chr10HB578,Chr07HA417,Chr07HA431,Chr16HB319,Chr01HA407,Chr13HB291,Chr01HA412,Chr03HA…	0
RhizomeRoot	Biological process	response to chemical	GO:0042221	3	0	1.40126	467	8524	1146	29311	Chr04HA424,Chr04HB759,Chr10HA147,Chr04HB723,Chr01HB1079,Chr11HB2216,Chr05HB1290,Chr05HB1274,Chr10HB2439,Chr08HA54,Chr03HA2627,Chr12HB1650,Chr03HA3947,Chr03HA3948,Chr02HB2220,Chr02HB243,Chr02HB2239,Chr14HB552,Chr11HB728,Chr12HA676,Chr04HA468,Chr06HA1735,Chr07HB1738,Chr02HB207,Chr10HA191,Chr08HB1629,Chr08HB1626,Chr03HB2958,Chr02HA2011,Chr08HB2852,Chr11HA322,Chr04HB1369,Chr08HB1551,Chr02HA3372,Chr06…	0
RhizomeRoot	Biological process	regulation of cellular macromolecule biosynthetic process	GO:2000112	7	0	1.55565	340	5590	1146	29311	Chr04HB759,Chr12HA619,Chr03HB3370,Chr13HA2514,Chr05HB1225,Chr11HB2267,Chr04HB723,Chr03HB3349,Chr08HA542,Chr10HB427,Chr03HA3947,Chr03HA3948,Chr02HB2220,Chr01HA3407,Chr11HA2866,Chr12HA676,Chr08HB2920,Chr01HB829,Chr02HA2866,Chr14HB539,Chr02HB207,Chr10HA191,Chr10HA190,Chr12HB1635,Chr08HB1626,Chr12HB1649,Chr03HB2958,Chr08HB2879,Chr11HA350,Chr08HB1551,Chr06HB339,Chr12HB187,Chr08HA3192,Chr04HA19,Chr15HB…	0
RhizomeRoot	Biological process	response to endogenous stimulus	GO:0009719	3	0	1.54995	303	5000	1146	29311	Chr04HB759,Chr01HB1079,Chr11HB2216,Chr10HB2439,Chr03HA2627,Chr12HB1650,Chr03HA3948,Chr02HB2220,Chr02HB243,Chr02HB2239,Chr14HB552,Chr11HB728,Chr12HA676,Chr10HA191,Chr08HB1626,Chr03HB2958,Chr02HA2011,Chr08HB2852,Chr11HA322,Chr02HA3372,Chr14HB2549,Chr08HA3192,Chr04HA19,Chr15HB2352,Chr10HA2176,Chr11HB2194,Chr13HA1281,Chr04HA547,Chr12HB828,Chr04HB867,Chr13HB1338,Chr05HB1106,Chr09HB368,Chr05HB1161,Chr0…	0
RhizomeRoot	Biological process	response to hormone	GO:0009725	5	0	1.59165	303	4869	1146	29311	Chr04HB759,Chr01HB1079,Chr11HB2216,Chr10HB2439,Chr03HA2627,Chr12HB1650,Chr03HA3948,Chr02HB2220,Chr02HB243,Chr02HB2239,Chr14HB552,Chr11HB728,Chr12HA676,Chr10HA191,Chr08HB1626,Chr03HB2958,Chr02HA2011,Chr08HB2852,Chr11HA322,Chr02HA3372,Chr14HB2549,Chr08HA3192,Chr04HA19,Chr15HB2352,Chr10HA2176,Chr11HB2194,Chr13HA1281,Chr04HA547,Chr12HB828,Chr04HB867,Chr13HB1338,Chr05HB1106,Chr09HB368,Chr05HB1161,Chr0…	0
RhizomeRoot	Biological process	regulation of biosynthetic process	GO:0009889	5	0	1.53333	360	6005	1146	29311	Chr04HB759,Chr12HA619,Chr03HB3370,Chr13HA2514,Chr05HB1225,Chr11HB2267,Chr04HB723,Chr03HB3349,Chr08HA542,Chr10HB427,Chr03HA3947,Chr03HA3948,Chr02HB2220,Chr01HA3407,Chr14HB552,Chr12HB1671,Chr11HA2866,Chr12HA676,Chr08HB2920,Chr01HB829,Chr02HA2866,Chr14HB539,Chr02HB207,Chr10HA191,Chr10HA190,Chr12HB1635,Chr08HB1626,Chr12HB1649,Chr03HB2958,Chr08HB2879,Chr11HA350,Chr08HB1551,Chr06HB339,Chr12HB187,Chr08H…	0
RhizomeRoot	Cellular component	extracellular matrix	GO:0031012	4	2.11176e-12	11.9969	14	34	998	29077	Chr13HB323,Chr01HB348,Chr01HB342,Chr01HB343,Chr01HB344,Chr01HB345,Chr11HA19,Chr13HA328,Chr01HA373,Chr01HA375,Chr01HA374,Chr01HA378,Chr11HB20,Chr14HB1638	6.12409e-10
RhizomeRoot	Cellular component	plant-type cell wall	GO:0009505	5	2.38395e-10	2.55981	55	626	998	29077	Chr04HB736,Chr05HB1290,Chr07HB2221,Chr12HA676,Chr05HB2512,Chr04HB1369,Chr03HA2704,Chr16HA1638,Chr16HA1644,Chr15HA562,Chr12HA3235,Chr15HB915,Chr15HA1620,Chr05HB2449,Chr14HA1970,Chr15HB111,Chr02HB1074,Chr06HB1073,Chr16HB417,Chr03HB2653,Chr14HB1985,Chr03HB2717,Chr04HA1385,Chr06HA3173,Chr12HB673,Chr08HA2752,Chr07HA2314,Chr05HA1087,Chr15HA939,Chr15HB1563,Chr15HA1306,Chr02HA347,Chr05HA2717,Chr10HA2598,…	3.45672e-08
RhizomeRoot	Cellular component	obsolete intrinsic component of plasma membrane	GO:0031226	0	8.7816e-10	2.21859	68	893	998	29077	Chr04HA424,Chr04HB736,Chr07HB635,Chr07HA322,Chr05HB2512,Chr04HA87,Chr13HB1338,Chr04HA528,Chr05HB2449,Chr07HB735,Chr07HB783,Chr11HA2976,Chr15HB111,Chr09HA880,Chr13HA89,Chr14HA2454,Chr04HB90,Chr16HA914,Chr06HA727,Chr14HB1960,Chr09HA140,Chr03HA3742,Chr12HA2957,Chr11HB2875,Chr04HB3327,Chr14HA1638,Chr14HB2374,Chr07HA623,Chr07HA648,Chr06HA2740,Chr13HA1362,Chr14HA2242,Chr07HA764,Chr05HA2717,Chr12HA2311,…	6.36666e-08
RhizomeRoot	Cellular component	Casparian strip	GO:0048226	3	8.52868e-10	8.15788	14	50	998	29077	Chr04HB736,Chr12HA676,Chr15HB111,Chr06HB1073,Chr06HA3173,Chr12HB673,Chr10HA2598,Chr15HA116,Chr13HB2210,Chr06HA1093,Chr06HB3107,Chr04HA712,Chr07HB589,Chr13HA2236	8.24439e-08
RhizomeRoot	Cellular component	cell periphery	GO:0071944	3	2.22531e-09	1.32344	336	7397	998	29077	Chr04HA424,Chr14HA2383,Chr13HB323,Chr04HB736,Chr08HB2095,Chr05HA1010,Chr03HB3339,Chr05HB1290,Chr07HB635,Chr01HA3460,Chr05HB1274,Chr07HB2221,Chr07HA322,Chr08HA538,Chr10HB2439,Chr12HA676,Chr01HB812,Chr07HB1738,Chr05HB2540,Chr05HB2512,Chr07HA2808,Chr12HB1635,Chr03HA3962,Chr12HB125,Chr04HB1369,Chr03HA2704,Chr11HB611,Chr16HA1638,Chr16HA1644,Chr05HA786,Chr15HA539,Chr15HB1022,Chr15HA562,Chr04HA87,Chr04H…	1.29068e-07
RhizomeRoot	Cellular component	cell wall	GO:0005618	4	4.9356e-08	1.83989	85	1346	998	29077	Chr13HB323,Chr04HB736,Chr05HB1290,Chr07HB2221,Chr12HA676,Chr05HB2512,Chr04HB1369,Chr03HA2704,Chr16HA1638,Chr16HA1644,Chr15HA562,Chr04HB3194,Chr12HA3235,Chr06HA3393,Chr05HB2431,Chr15HB915,Chr15HA1620,Chr05HB2449,Chr07HA404,Chr14HA1970,Chr15HB111,Chr02HB1074,Chr15HB977,Chr06HB1073,Chr16HB417,Chr03HB2653,Chr14HB1985,Chr03HB2717,Chr04HA1385,Chr06HA3173,Chr12HB673,Chr08HA2752,Chr04HA3217,Chr07HA2314,C…	1.59036e-06
RhizomeRoot	Cellular component	external encapsulating structure	GO:0030312	3	5.61897e-08	1.83444	85	1350	998	29077	Chr13HB323,Chr04HB736,Chr05HB1290,Chr07HB2221,Chr12HA676,Chr05HB2512,Chr04HB1369,Chr03HA2704,Chr16HA1638,Chr16HA1644,Chr15HA562,Chr04HB3194,Chr12HA3235,Chr06HA3393,Chr05HB2431,Chr15HB915,Chr15HA1620,Chr05HB2449,Chr07HA404,Chr14HA1970,Chr15HB111,Chr02HB1074,Chr15HB977,Chr06HB1073,Chr16HB417,Chr03HB2653,Chr14HB1985,Chr03HB2717,Chr04HA1385,Chr06HA3173,Chr12HB673,Chr08HA2752,Chr04HA3217,Chr07HA2314,C…	1.6295e-06
RhizomeRoot	Cellular component	secondary cell wall	GO:0009531	6	4.22362e-08	6.18021	14	66	998	29077	Chr04HB736,Chr12HA676,Chr15HB111,Chr06HB1073,Chr06HA3173,Chr12HB673,Chr10HA2598,Chr15HA116,Chr13HB2210,Chr06HA1093,Chr06HB3107,Chr04HA712,Chr07HB589,Chr13HA2236	2.04141e-06
RhizomeRoot	Cellular component	obsolete cell wall part	GO:0044426	0	4.22362e-08	6.18021	14	66	998	29077	Chr04HB736,Chr12HA676,Chr15HB111,Chr06HB1073,Chr06HA3173,Chr12HB673,Chr10HA2598,Chr15HA116,Chr13HB2210,Chr06HA1093,Chr06HB3107,Chr04HA712,Chr07HB589,Chr13HA2236	2.04141e-06
RhizomeRoot	Cellular component	obsolete external encapsulating structure part	GO:0044462	0	4.22362e-08	6.18021	14	66	998	29077	Chr04HB736,Chr12HA676,Chr15HB111,Chr06HB1073,Chr06HA3173,Chr12HB673,Chr10HA2598,Chr15HA116,Chr13HB2210,Chr06HA1093,Chr06HB3107,Chr04HA712,Chr07HB589,Chr13HA2236	2.04141e-06
RhizomeRoot	Molecular function	sequence-specific double-stranded DNA binding	GO:1990837	7	0	2.34618	132	1442	979	25092	Chr03HA3948,Chr01HA3407,Chr12HA676,Chr10HA190,Chr08HB1626,Chr03HB2958,Chr08HA3192,Chr15HB2352,Chr11HB2194,Chr13HB1342,Chr09HB386,Chr12HB828,Chr04HB867,Chr07HB715,Chr09HB368,Chr15HB927,Chr10HB578,Chr10HA231,Chr16HB319,Chr09HB1555,Chr16HA813,Chr07HA2914,Chr05HB914,Chr08HB1446,Chr11HA418,Chr09HA887,Chr09HA871,Chr04HB3279,Chr03HA3006,Chr05HB992,Chr07HB801,Chr10HB235,Chr02HB2886,Chr08HA1579,Chr03HA370…	0
RhizomeRoot	Molecular function	sequence-specific DNA binding	GO:0043565	6	0	2.0883	183	2246	979	25092	Chr04HB723,Chr08HA542,Chr03HA3947,Chr03HA3948,Chr02HB2220,Chr01HA3407,Chr12HA676,Chr14HB539,Chr10HA190,Chr08HB1626,Chr03HB2958,Chr08HB1551,Chr06HB339,Chr08HA3192,Chr04HA19,Chr15HB2352,Chr11HB2194,Chr13HB1342,Chr07HA2963,Chr09HB386,Chr12HB828,Chr04HB867,Chr05HA3513,Chr07HB715,Chr09HB368,Chr15HB927,Chr10HB578,Chr10HA231,Chr16HB319,Chr01HB741,Chr09HB1555,Chr04HB1522,Chr16HA813,Chr08HB37,Chr07HA2914,…	0
RhizomeRoot	Molecular function	DNA-binding transcription factor activity	GO:0003700	3	0	2.10546	306	3725	979	25092	Chr04HB759,Chr12HA619,Chr13HA2514,Chr05HB1225,Chr08HA542,Chr10HB427,Chr03HA3947,Chr03HA3948,Chr02HB2220,Chr01HA3407,Chr11HA2866,Chr12HA676,Chr08HB2920,Chr01HB829,Chr02HA2866,Chr14HB539,Chr02HB207,Chr10HA191,Chr10HA190,Chr08HB1626,Chr12HB1649,Chr03HB2958,Chr11HA350,Chr08HB1551,Chr06HB339,Chr12HB187,Chr08HA3192,Chr04HA19,Chr15HB2352,Chr08HA3145,Chr11HB2194,Chr11HB2199,Chr13HB1342,Chr07HA2963,Chr09H…	0
RhizomeRoot	Molecular function	transcription regulator activity	GO:0140110	2	0	1.99818	306	3925	979	25092	Chr04HB759,Chr12HA619,Chr13HA2514,Chr05HB1225,Chr08HA542,Chr10HB427,Chr03HA3947,Chr03HA3948,Chr02HB2220,Chr01HA3407,Chr11HA2866,Chr12HA676,Chr08HB2920,Chr01HB829,Chr02HA2866,Chr14HB539,Chr02HB207,Chr10HA191,Chr10HA190,Chr08HB1626,Chr12HB1649,Chr03HB2958,Chr11HA350,Chr08HB1551,Chr06HB339,Chr12HB187,Chr08HA3192,Chr04HA19,Chr15HB2352,Chr08HA3145,Chr11HB2194,Chr11HB2199,Chr13HB1342,Chr07HA2963,Chr09H…	0
RhizomeRoot	Molecular function	double-stranded DNA binding	GO:0003690	6	1.11022e-16	2.13059	135	1624	979	25092	Chr03HA3948,Chr01HA3407,Chr12HA676,Chr10HA190,Chr08HB1626,Chr03HB2958,Chr08HA3192,Chr15HB2352,Chr11HB2194,Chr13HB1342,Chr09HB386,Chr12HB828,Chr04HB867,Chr07HB715,Chr09HB368,Chr15HB927,Chr10HB578,Chr10HA231,Chr16HB319,Chr09HB1555,Chr04HB1522,Chr16HA813,Chr07HA2914,Chr05HB914,Chr08HB1446,Chr11HA418,Chr09HA887,Chr09HA871,Chr04HB3279,Chr03HA3006,Chr05HB992,Chr07HB801,Chr10HB235,Chr02HB2886,Chr08HA157…	1.4011e-14
RhizomeRoot	Molecular function	transcription regulatory region nucleic acid binding	GO:0001067	5	1.18794e-14	2.17205	110	1298	979	25092	Chr03HA3948,Chr01HA3407,Chr12HA676,Chr10HA190,Chr08HB1626,Chr03HB2958,Chr08HA3192,Chr15HB2352,Chr11HB2194,Chr09HB386,Chr12HB828,Chr04HB867,Chr07HB715,Chr09HB368,Chr10HB578,Chr10HA231,Chr16HB319,Chr16HA813,Chr07HA2914,Chr08HB1446,Chr11HA418,Chr09HA887,Chr09HA871,Chr04HB3279,Chr03HA3006,Chr07HB801,Chr10HB235,Chr02HB2886,Chr08HA1579,Chr03HA3705,Chr01HA749,Chr12HB1047,Chr15HA739,Chr06HA3173,Chr05HA24…	1.24932e-12
RhizomeRoot	Molecular function	transcription cis-regulatory region binding	GO:0000976	8	1.18794e-14	2.17205	110	1298	979	25092	Chr03HA3948,Chr01HA3407,Chr12HA676,Chr10HA190,Chr08HB1626,Chr03HB2958,Chr08HA3192,Chr15HB2352,Chr11HB2194,Chr09HB386,Chr12HB828,Chr04HB867,Chr07HB715,Chr09HB368,Chr10HB578,Chr10HA231,Chr16HB319,Chr16HA813,Chr07HA2914,Chr08HB1446,Chr11HA418,Chr09HA887,Chr09HA871,Chr04HB3279,Chr03HA3006,Chr07HB801,Chr10HB235,Chr02HB2886,Chr08HA1579,Chr03HA3705,Chr01HA749,Chr12HB1047,Chr15HA739,Chr06HA3173,Chr05HA24…	1.24932e-12
RhizomeRoot	Molecular function	minor groove of adenine-thymine-rich DNA binding	GO:0003680	7	5.24025e-14	8.54341	20	60	979	25092	Chr13HB1342,Chr15HB927,Chr09HB1555,Chr05HB992,Chr02HB2895,Chr02HB451,Chr07HA85,Chr12HA88,Chr01HA605,Chr07HB94,Chr13HA1367,Chr05HA1032,Chr15HA950,Chr12HB89,Chr05HB3477,Chr09HA1588,Chr14HA582,Chr02HA461,Chr14HB611,Chr01HB596	4.13325e-12
RhizomeRoot	Molecular function	DNA-binding transcription factor activity, RNA polymerase II-specific	GO:0000981	4	7.81878e-11	2.50051	60	615	979	25092	Chr03HA3948,Chr01HA3407,Chr12HA676,Chr10HA190,Chr03HB2958,Chr15HB2352,Chr11HB2194,Chr12HB828,Chr07HB715,Chr10HA231,Chr07HA2914,Chr08HB1446,Chr03HA3006,Chr10HB235,Chr02HB2886,Chr08HA1579,Chr03HA3705,Chr15HA739,Chr06HA3173,Chr07HB990,Chr12HB673,Chr07HA695,Chr01HA616,Chr03HB3858,Chr03HB3923,Chr14HA764,Chr08HB1691,Chr15HB333,Chr11HA294,Chr03HB422,Chr01HB2796,Chr11HB255,Chr15HA1230,Chr03HA4017,Chr13HB…	5.48183e-09
RhizomeRoot	Molecular function	phenylalanine ammonia-lyase activity	GO:0045548	6	2.19188e-10	20.5042	8	10	979	25092	Chr01HB1100,Chr01HB1101,Chr12HA2099,Chr12HB1941,Chr01HA1143,Chr01HA1144,Chr07HA3018,Chr07HB2933	1.38308e-08
RootTuber	Biological process	negative regulation of lateral root development	GO:1901332	9	9.77746e-11	69.5123	6	11	230	29311	Chr14HA2292,Chr14HB2196,Chr03HA1624,Chr03HB1698,Chr06HA3554,Chr06HB3483	1.25543e-07
RootTuber	Biological process	regulation of lateral root development	GO:2000023	8	5.44813e-09	40.2439	6	19	230	29311	Chr14HA2292,Chr14HB2196,Chr03HA1624,Chr03HB1698,Chr06HA3554,Chr06HB3483	3.4977e-06
RootTuber	Biological process	lateral root development	GO:0048527	7	1.30115e-06	4.56226	15	419	230	29311	Chr13HA1994,Chr14HA2292,Chr14HB2196,Chr08HA2632,Chr08HA2619,Chr13HB1966,Chr03HA1624,Chr03HB1698,Chr11HA1865,Chr05HA982,Chr11HB1745,Chr08HB2406,Chr15HB553,Chr06HA3554,Chr06HB3483	0.000556891
RootTuber	Biological process	post-embryonic root development	GO:0048528	6	2.21899e-06	4.11094	16	496	230	29311	Chr13HA1994,Chr14HA2292,Chr14HB2196,Chr10HA370,Chr08HA2632,Chr08HA2619,Chr13HB1966,Chr03HA1624,Chr03HB1698,Chr11HA1865,Chr05HA982,Chr11HB1745,Chr08HB2406,Chr15HB553,Chr06HA3554,Chr06HB3483	0.000712297
RootTuber	Biological process	sodium ion transport	GO:0006814	8	2.93226e-06	14.9928	6	51	230	29311	Chr11HA2472,Chr07HA2876,Chr07HB2790,Chr11HB2352,Chr08HA1806,Chr08HB1582	0.000753004
RootTuber	Biological process	response to chitin	GO:0010200	6	4.5164e-06	4.1198	15	464	230	29311	Chr10HA398,Chr04HB1920,Chr02HA2801,Chr11HA603,Chr12HB119,Chr10HB396,Chr12HA115,Chr10HA2221,Chr11HB555,Chr14HB1420,Chr10HB2129,Chr14HA1484,Chr15HA1220,Chr15HB1188,Chr04HA2054	0.000828438
RootTuber	Biological process	cellular response to organic substance	GO:0071310	5	5.39297e-06	1.9738	46	2970	230	29311	Chr11HA2445,Chr05HA1449,Chr14HA2292,Chr07HB2789,Chr14HB2196,Chr04HB1920,Chr11HB2327,Chr05HB1261,Chr16HA39,Chr02HA2801,Chr05HA2203,Chr16HB42,Chr02HA2543,Chr08HA2632,Chr01HA2794,Chr16HB66,Chr02HB2352,Chr08HA2619,Chr03HA1624,Chr08HA2726,Chr16HA63,Chr12HB119,Chr02HB205,Chr12HA115,Chr03HB1698,Chr01HA3745,Chr07HA171,Chr10HA2221,Chr08HB2506,Chr04HB184,Chr12HA171,Chr05HA982,Chr02HA206,Chr12HB491,Chr04HB2…	0.000865571
RootTuber	Biological process	regulation of hormone levels	GO:0010817	4	4.10201e-06	2.78738	25	1143	230	29311	Chr04HA757,Chr11HA2766,Chr03HA3575,Chr05HA2203,Chr02HA2543,Chr11HB2657,Chr02HB2352,Chr03HB3786,Chr12HB584,Chr03HA3865,Chr07HA171,Chr10HA1019,Chr12HA171,Chr06HB1464,Chr04HB290,Chr07HB180,Chr04HA285,Chr12HB171,Chr06HA1490,Chr06HA3554,Chr05HB2030,Chr06HA1152,Chr06HB3483,Chr03HA3185,Chr15HA2347	0.000877829
RootTuber	Biological process	response to organic substance	GO:0010033	4	8.464e-06	1.60875	74	5862	230	29311	Chr11HA2445,Chr05HA1449,Chr10HA398,Chr14HA2292,Chr07HB2789,Chr14HB2196,Chr04HB1920,Chr10HA370,Chr11HB2327,Chr03HA3358,Chr03HB2481,Chr05HB1261,Chr08HA1450,Chr16HA39,Chr02HA2801,Chr05HA2203,Chr16HB42,Chr04HB1554,Chr02HA2543,Chr08HA2632,Chr11HA603,Chr01HA2794,Chr16HB66,Chr02HB2352,Chr08HA2619,Chr03HA1624,Chr08HA2726,Chr16HA63,Chr12HB119,Chr03HA2522,Chr02HB205,Chr10HB396,Chr12HA115,Chr03HB1698,Chr01H…	0.00120753
RootTuber	Biological process	regulation of post-embryonic root development	GO:2000069	7	1.12129e-05	11.9474	6	64	230	29311	Chr14HA2292,Chr14HB2196,Chr03HA1624,Chr03HB1698,Chr06HA3554,Chr06HB3483	0.00143973
RootTuber	Cellular component	cell pole	GO:0060187	3	0.00106479	6.51658	5	115	194	29077	Chr11HA2445,Chr11HB2327,Chr03HA3575,Chr12HB584,Chr06HA1152	0.0270762
RootTuber	Cellular component	cell tip	GO:0051286	4	0.00106479	6.51658	5	115	194	29077	Chr11HA2445,Chr11HB2327,Chr03HA3575,Chr12HB584,Chr06HA1152	0.0270762
RootTuber	Cellular component	obsolete intrinsic component of membrane	GO:0031224	0	0.000996361	1.95872	25	1913	194	29077	Chr04HB938,Chr11HA2313,Chr08HA2726,Chr02HA295,Chr14HA692,Chr10HA1730,Chr10HB1685,Chr15HB281,Chr09HB1738,Chr04HA1582,Chr14HB727,Chr12HA1681,Chr08HB2506,Chr10HA2259,Chr10HB2166,Chr15HA283,Chr09HB512,Chr12HB1578,Chr04HB3361,Chr04HB3118,Chr09HA507,Chr04HA918,Chr04HA3392,Chr11HB2196,Chr15HA1495	0.0354704
RootTuber	Cellular component	obsolete intrinsic component of plasma membrane	GO:0031226	0	0.00279925	2.34977	14	893	194	29077	Chr04HB938,Chr11HA2313,Chr08HA2726,Chr14HA692,Chr10HA1730,Chr10HB1685,Chr04HA1582,Chr14HB727,Chr12HA1681,Chr08HB2506,Chr12HB1578,Chr04HA918,Chr11HB2196,Chr15HA1495	0.0415222
RootTuber	Cellular component	SNARE complex	GO:0031201	4	0.00303309	5.13293	5	146	194	29077	Chr03HB2481,Chr03HA2522,Chr12HA189,Chr02HB3166,Chr02HA3320	0.04153
RootTuber	Cellular component	obsolete plasma membrane part	GO:0044459	0	0.0065732	2.00678	16	1195	194	29077	Chr04HB938,Chr11HA2313,Chr14HA581,Chr08HA2726,Chr14HA692,Chr10HA1730,Chr10HB1685,Chr04HA1582,Chr14HB727,Chr12HA1681,Chr08HB2506,Chr12HB1578,Chr04HA918,Chr11HA485,Chr11HB2196,Chr15HA1495	0.0835736
RootTuber	Cellular component	obsolete cell projection part	GO:0044463	0	0.0103268	3.82351	5	196	194	29077	Chr03HA3575,Chr02HA2543,Chr02HB2352,Chr12HB584,Chr06HA1152	0.0919087
RootTuber	Cellular component	obsolete plasma membrane bounded cell projection part	GO:0120038	0	0.0103268	3.82351	5	196	194	29077	Chr03HA3575,Chr02HA2543,Chr02HB2352,Chr12HB584,Chr06HA1152	0.0919087
RootTuber	Cellular component	plasma membrane	GO:0005886	4	0.0206453	1.2937	55	6372	194	29077	Chr11HA2445,Chr05HA1449,Chr07HA2876,Chr07HB2790,Chr11HB2327,Chr01HB1067,Chr03HB2481,Chr04HB938,Chr02HB2834,Chr03HA3575,Chr11HA2313,Chr16HB66,Chr14HA581,Chr07HA593,Chr01HB2142,Chr01HA1363,Chr08HA2726,Chr16HA63,Chr12HB584,Chr14HA692,Chr10HA1730,Chr03HA2522,Chr10HB1685,Chr12HA189,Chr01HB1311,Chr04HA1582,Chr14HB727,Chr12HA1681,Chr02HA3005,Chr08HB2506,Chr10HA2255,Chr10HA2259,Chr08HA1920,Chr02HB3166,Ch…	0.12672
RootTuber	Cellular component	obsolete membrane part	GO:0044425	0	0.0240026	1.42914	32	3356	194	29077	Chr03HB2481,Chr04HB938,Chr11HA2313,Chr14HA581,Chr08HA2726,Chr02HA295,Chr14HA692,Chr10HA1730,Chr03HA2522,Chr10HB1685,Chr15HB281,Chr09HB1738,Chr12HA189,Chr04HA1582,Chr14HB727,Chr12HA1681,Chr08HB2506,Chr10HA2259,Chr02HB3166,Chr10HB2166,Chr15HA283,Chr09HB512,Chr12HB1578,Chr04HB3361,Chr04HB3118,Chr02HA3320,Chr09HA507,Chr04HA918,Chr11HA485,Chr04HA3392,Chr11HB2196,Chr15HA1495	0.137822
RootTuber	Molecular function	oxidoreductase activity, acting on paired donors, with incorporation or reduction of molecular oxygen	GO:0016705	4	0.000126919	3.64709	12	430	192	25092	Chr11HA2766,Chr11HB2657,Chr01HA3745,Chr15HA128,Chr07HA171,Chr15HB123,Chr12HA171,Chr06HB1464,Chr12HB491,Chr07HB180,Chr12HB171,Chr06HA1490	0.00681132
RootTuber	Molecular function	2-oxoglutarate-dependent dioxygenase activity	GO:0016706	5	4.95979e-05	6.18639	8	169	192	25092	Chr11HA2766,Chr11HB2657,Chr07HA171,Chr12HA171,Chr06HB1464,Chr07HB180,Chr12HB171,Chr06HA1490	0.00798527
RootTuber	Molecular function	dioxygenase activity	GO:0051213	4	0.000377086	4.60573	8	227	192	25092	Chr11HA2766,Chr11HB2657,Chr07HA171,Chr12HA171,Chr06HB1464,Chr07HB180,Chr12HB171,Chr06HA1490	0.0101185
RootTuber	Molecular function	sugar transmembrane transporter activity	GO:0051119	5	0.000426803	5.1978	7	176	192	25092	Chr13HA1994,Chr11HA2313,Chr13HB1966,Chr12HA1681,Chr12HB1578,Chr05HA787,Chr11HB2196	0.0105716
RootTuber	Molecular function	obsolete transcription factor activity, transcription factor binding	GO:0000989	0	0.000524756	3.32769	11	432	192	25092	Chr16HB1188,Chr10HA398,Chr02HA2801,Chr04HA2964,Chr11HA603,Chr12HB119,Chr10HB396,Chr12HA115,Chr02HA3353,Chr11HB555,Chr16HA1206	0.0120694
RootTuber	Molecular function	obsolete transcription factor activity, protein binding	GO:0000988	0	0.000958098	3.09153	11	465	192	25092	Chr16HB1188,Chr10HA398,Chr02HA2801,Chr04HA2964,Chr11HA603,Chr12HB119,Chr10HB396,Chr12HA115,Chr02HA3353,Chr11HB555,Chr16HA1206	0.0171393
RootTuber	Molecular function	obsolete transcription regulator recruiting activity	GO:0001134	0	0.00101625	3.29188	10	397	192	25092	Chr16HB1188,Chr10HA398,Chr04HA2964,Chr11HA603,Chr12HB119,Chr10HB396,Chr12HA115,Chr02HA3353,Chr11HB555,Chr16HA1206	0.0172227
RootTuber	Molecular function	obsolete RNA polymerase II transcription regulator recruiting activity	GO:0001135	0	0.00101625	3.29188	10	397	192	25092	Chr16HB1188,Chr10HA398,Chr04HA2964,Chr11HA603,Chr12HB119,Chr10HB396,Chr12HA115,Chr02HA3353,Chr11HB555,Chr16HA1206	0.0172227
RootTuber	Molecular function	obsolete transcription factor activity, RNA polymerase II transcription factor binding	GO:0001076	0	0.00146594	3.13399	10	417	192	25092	Chr16HB1188,Chr10HA398,Chr04HA2964,Chr11HA603,Chr12HB119,Chr10HB396,Chr12HA115,Chr02HA3353,Chr11HB555,Chr16HA1206	0.0224778
RootTuber	Molecular function	carbohydrate transmembrane transporter activity	GO:0015144	4	0.00157547	4.15824	7	220	192	25092	Chr13HA1994,Chr11HA2313,Chr13HB1966,Chr12HA1681,Chr12HB1578,Chr05HA787,Chr11HB2196	0.0230591
Bud	Biological process	response to stimulus	GO:0050896	2	4.22007e-12	1.27878	376	14657	588	29311	Chr02HA2811,Chr05HB2579,Chr01HA2167,Chr01HB3289,Chr05HB3439,Chr08HB408,Chr08HB409,Chr10HB484,Chr05HA2788,Chr08HB405,Chr13HA491,Chr07HB1323,Chr12HA604,Chr16HA2487,Chr07HB2663,Chr16HB2299,Chr15HB806,Chr11HB2276,Chr03HB3397,Chr08HA2682,Chr07HA768,Chr08HB2097,Chr05HA1015,Chr05HB1262,Chr05HB2594,Chr07HA2894,Chr07HA1564,Chr07HA2412,Chr12HA648,Chr03HB3346,Chr03HA637,Chr11HA1584,Chr10HA571,Chr12HB57,Chr0…	2.19549e-09
Bud	Biological process	abscisic acid catabolic process	GO:0046345	10	1.08591e-12	39.8789	8	10	588	29311	Chr07HA1160,Chr02HA2913,Chr02HB2721,Chr01HA2353,Chr07HA1321,Chr01HB2179,Chr07HB1157,Chr07HB1286	2.25978e-09
Bud	Biological process	apocarotenoid catabolic process	GO:0043290	8	1.08591e-12	39.8789	8	10	588	29311	Chr07HA1160,Chr02HA2913,Chr02HB2721,Chr01HA2353,Chr07HA1321,Chr01HB2179,Chr07HB1157,Chr07HB1286	2.25978e-09
Bud	Biological process	sesquiterpenoid catabolic process	GO:0016107	9	1.08591e-12	39.8789	8	10	588	29311	Chr07HA1160,Chr02HA2913,Chr02HB2721,Chr01HA2353,Chr07HA1321,Chr01HB2179,Chr07HB1157,Chr07HB1286	2.25978e-09
Bud	Biological process	DNA-templated transcription	GO:0006351	10	3.91694e-11	1.6136	168	5190	588	29311	Chr08HA2230,Chr01HB3289,Chr10HB484,Chr12HA604,Chr07HB2663,Chr11HB2276,Chr03HB3397,Chr07HB636,Chr13HA2538,Chr11HA1584,Chr15HA919,Chr10HA571,Chr01HB3214,Chr07HA329,Chr14HB568,Chr08HA60,Chr12HB2510,Chr03HB2441,Chr12HB533,Chr04HB334,Chr03HB3307,Chr01HA3429,Chr01HA1247,Chr02HA336,Chr03HA3512,Chr02HA340,Chr08HA1745,Chr04HA2978,Chr12HB1645,Chr13HB1876,Chr08HB1521,Chr10HB1052,Chr10HB2383,Chr12HB137,Chr06…	1.63023e-08
Bud	Biological process	nucleic acid-templated transcription	GO:0097659	9	5.01446e-11	1.60224	170	5289	588	29311	Chr08HA2230,Chr01HB3289,Chr10HB484,Chr12HA604,Chr07HB2663,Chr11HB2276,Chr03HB3397,Chr07HB636,Chr13HA2538,Chr11HA1584,Chr15HA919,Chr10HA571,Chr01HB3214,Chr07HA329,Chr14HB568,Chr08HA60,Chr12HB2510,Chr03HB2441,Chr12HB533,Chr04HB334,Chr03HB3307,Chr01HA3429,Chr01HA1247,Chr02HA336,Chr03HA3512,Chr02HA340,Chr08HA1745,Chr04HA2978,Chr12HB1645,Chr13HB1876,Chr08HB1521,Chr10HB1052,Chr10HB2383,Chr12HB137,Chr06…	1.73918e-08
Bud	Biological process	RNA biosynthetic process	GO:0032774	8	7.46073e-11	1.59441	170	5315	588	29311	Chr08HA2230,Chr01HB3289,Chr10HB484,Chr12HA604,Chr07HB2663,Chr11HB2276,Chr03HB3397,Chr07HB636,Chr13HA2538,Chr11HA1584,Chr15HA919,Chr10HA571,Chr01HB3214,Chr07HA329,Chr14HB568,Chr08HA60,Chr12HB2510,Chr03HB2441,Chr12HB533,Chr04HB334,Chr03HB3307,Chr01HA3429,Chr01HA1247,Chr02HA336,Chr03HA3512,Chr02HA340,Chr08HA1745,Chr04HA2978,Chr12HB1645,Chr13HB1876,Chr08HB1521,Chr10HB1052,Chr10HB2383,Chr12HB137,Chr06…	2.21797e-08
Bud	Biological process	organic cyclic compound biosynthetic process	GO:1901362	5	1.00862e-10	1.46224	221	7534	588	29311	Chr13HB1469,Chr08HA2230,Chr01HB3289,Chr08HB408,Chr08HB409,Chr10HB484,Chr08HB405,Chr12HA604,Chr08HA1376,Chr07HB2663,Chr11HB2276,Chr03HB3397,Chr08HA2682,Chr07HB636,Chr13HA2538,Chr11HA1584,Chr15HA919,Chr16HB666,Chr10HA571,Chr01HB3214,Chr07HA329,Chr14HB568,Chr08HA60,Chr12HB2510,Chr03HB2441,Chr12HB533,Chr04HB334,Chr12HA690,Chr03HB3307,Chr01HA3429,Chr01HA1247,Chr02HA336,Chr03HA3512,Chr04HB1479,Chr02HA3…	2.62366e-08
Bud	Biological process	olefinic compound catabolic process	GO:0120256	5	1.39074e-10	17.1892	10	29	588	29311	Chr11HA802,Chr07HA1160,Chr02HA2913,Chr02HB2721,Chr11HB766,Chr01HA2353,Chr07HA1321,Chr01HB2179,Chr07HB1157,Chr07HB1286	3.2157e-08
Bud	Biological process	response to abiotic stimulus	GO:0009628	3	1.48964e-09	1.52661	173	5649	588	29311	Chr02HA2811,Chr01HB3289,Chr08HB408,Chr08HB409,Chr08HB405,Chr13HA491,Chr07HB1323,Chr16HA2487,Chr16HB2299,Chr03HB3397,Chr08HA2682,Chr05HB1262,Chr05HB2594,Chr07HA1564,Chr12HA648,Chr10HA571,Chr01HA2562,Chr14HB568,Chr02HA1573,Chr02HB233,Chr12HB2510,Chr12HB1664,Chr01HA1221,Chr12HB533,Chr01HB2381,Chr03HB3307,Chr08HB2912,Chr02HA336,Chr04HB796,Chr08HA1745,Chr01HB2314,Chr01HB2313,Chr09HB1884,Chr12HB1645,Ch…	3.09994e-07
Bud	Cellular component	cell periphery	GO:0071944	3	1.15128e-07	1.41417	177	7397	492	29077	Chr15HA1726,Chr05HB3439,Chr13HB2305,Chr13HA491,Chr07HB1323,Chr16HA2487,Chr16HB2299,Chr15HB806,Chr12HA3153,Chr12HA1804,Chr07HA768,Chr05HA1015,Chr05HB2594,Chr07HA2894,Chr12HA648,Chr03HB3346,Chr03HA637,Chr12HB75,Chr07HB661,Chr12HB2984,Chr08HA1787,Chr01HA1221,Chr01HA1227,Chr15HA25,Chr05HB2948,Chr08HA81,Chr02HA1596,Chr02HA2852,Chr05HA1408,Chr02HB2663,Chr02HB203,Chr02HA2877,Chr12HA2717,Chr08HB2951,Chr0…	1.01313e-05
Bud	Cellular component	external encapsulating structure	GO:0030312	3	8.43282e-08	2.23265	51	1350	492	29077	Chr15HA1726,Chr12HA3153,Chr03HB3346,Chr12HB75,Chr12HB2984,Chr02HA2852,Chr02HB2663,Chr12HA2717,Chr10HB1074,Chr16HA1647,Chr16HA1657,Chr01HB340,Chr13HB1336,Chr01HB2037,Chr01HA3114,Chr02HA1219,Chr08HA1707,Chr06HB223,Chr13HA56,Chr08HB1485,Chr05HB532,Chr05HB2399,Chr05HA2596,Chr16HA388,Chr01HA2198,Chr01HA370,Chr14HB356,Chr07HB415,Chr09HA139,Chr09HA1848,Chr01HA3631,Chr16HB1600,Chr16HB1613,Chr02HB899,Chr0…	1.11313e-05
Bud	Cellular component	cell wall	GO:0005618	4	7.69027e-08	2.23929	51	1346	492	29077	Chr15HA1726,Chr12HA3153,Chr03HB3346,Chr12HB75,Chr12HB2984,Chr02HA2852,Chr02HB2663,Chr12HA2717,Chr10HB1074,Chr16HA1647,Chr16HA1657,Chr01HB340,Chr13HB1336,Chr01HB2037,Chr01HA3114,Chr02HA1219,Chr08HA1707,Chr06HB223,Chr13HA56,Chr08HB1485,Chr05HB532,Chr05HB2399,Chr05HA2596,Chr16HA388,Chr01HA2198,Chr01HA370,Chr14HB356,Chr07HB415,Chr09HA139,Chr09HA1848,Chr01HA3631,Chr16HB1600,Chr16HB1613,Chr02HB899,Chr0…	2.03023e-05
Bud	Cellular component	extracellular matrix	GO:0031012	4	2.04775e-05	10.4293	6	34	492	29077	Chr01HB340,Chr13HB1336,Chr01HB2037,Chr01HA2198,Chr01HA370,Chr13HA1360	0.00135152
Bud	Cellular component	pollen tube tip	GO:0090404	6	0.000113555	6.36457	7	65	492	29077	Chr08HB2951,Chr14HA1174,Chr07HA2994,Chr11HA486,Chr11HB446,Chr13HB542,Chr09HB554	0.00599572
Bud	Cellular component	plasma membrane	GO:0005886	4	0.000354287	1.29848	140	6372	492	29077	Chr15HA1726,Chr05HB3439,Chr13HB2305,Chr13HA491,Chr07HB1323,Chr16HA2487,Chr16HB2299,Chr15HB806,Chr12HA1804,Chr07HA768,Chr05HA1015,Chr05HB2594,Chr07HA2894,Chr12HA648,Chr03HA637,Chr07HB661,Chr08HA1787,Chr01HA1221,Chr01HA1227,Chr15HA25,Chr05HB2948,Chr02HA1596,Chr05HA1408,Chr02HB203,Chr02HA2877,Chr08HB2951,Chr02HB2687,Chr05HA3183,Chr11HB207,Chr12HB1691,Chr08HA3189,Chr16HA1647,Chr05HB1188,Chr05HA2240,C…	0.0155886
Bud	Cellular component	growing cell tip	GO:0035838	5	0.000602671	4.86703	7	85	492	29077	Chr08HB2951,Chr14HA1174,Chr07HA2994,Chr11HA486,Chr11HB446,Chr13HB542,Chr09HB554	0.0227293
Bud	Cellular component	extracellular region	GO:0005576	3	0.00108574	1.76417	34	1139	492	29077	Chr05HB2579,Chr05HA2788,Chr03HB3346,Chr10HA571,Chr02HB2227,Chr04HB796,Chr12HA2717,Chr16HA1647,Chr01HB340,Chr13HB1336,Chr10HB574,Chr02HA59,Chr01HB2037,Chr14HA595,Chr06HA2910,Chr13HB1751,Chr05HB532,Chr05HB2399,Chr05HA2596,Chr01HA2198,Chr01HA370,Chr02HB57,Chr02HB498,Chr03HB1319,Chr03HB1316,Chr16HB1600,Chr05HA550,Chr03HA3399,Chr04HA776,Chr13HA1782,Chr02HA477,Chr02HA2355,Chr16HB1597,Chr13HA1360	0.0358296
Bud	Cellular component	site of polarized growth	GO:0030427	3	0.00176497	4.05585	7	102	492	29077	Chr08HB2951,Chr14HA1174,Chr07HA2994,Chr11HA486,Chr11HB446,Chr13HB542,Chr09HB554	0.0517726
Bud	Cellular component	cell tip	GO:0051286	4	0.00347495	3.59737	7	115	492	29077	Chr08HB2951,Chr14HA1174,Chr07HA2994,Chr11HA486,Chr11HB446,Chr13HB542,Chr09HB554	0.0917387
Bud	Molecular function	transcription regulator activity	GO:0140110	2	1.77636e-15	1.90852	143	3925	479	25092	Chr08HA2230,Chr01HB3289,Chr10HB484,Chr12HA604,Chr07HB2663,Chr11HB2276,Chr03HB3397,Chr07HB636,Chr13HA2538,Chr11HA1584,Chr15HA919,Chr10HA571,Chr01HB3214,Chr07HA329,Chr14HB568,Chr08HA60,Chr12HB2510,Chr04HB334,Chr03HB3307,Chr01HA3429,Chr02HA336,Chr03HA3512,Chr02HA340,Chr08HA1745,Chr04HA2978,Chr12HB1645,Chr13HB1876,Chr08HB1521,Chr10HB1052,Chr10HB2383,Chr06HB1117,Chr05HA3179,Chr03HA4050,Chr14HB937,Chr1…	9.29035e-13
Bud	Molecular function	DNA-binding transcription factor activity	GO:0003700	3	4.996e-15	1.92661	137	3725	479	25092	Chr08HA2230,Chr01HB3289,Chr10HB484,Chr12HA604,Chr07HB2663,Chr11HB2276,Chr03HB3397,Chr07HB636,Chr13HA2538,Chr11HA1584,Chr15HA919,Chr10HA571,Chr01HB3214,Chr07HA329,Chr14HB568,Chr08HA60,Chr12HB2510,Chr04HB334,Chr03HB3307,Chr01HA3429,Chr02HA336,Chr03HA3512,Chr02HA340,Chr08HA1745,Chr04HA2978,Chr12HB1645,Chr13HB1876,Chr08HB1521,Chr10HB1052,Chr10HB2383,Chr06HB1117,Chr05HA3179,Chr03HA4050,Chr14HB937,Chr1…	1.30645e-12
Bud	Molecular function	(+)-abscisic acid 8'-hydroxylase activity	GO:0010295	6	4.51943e-11	29.9338	8	14	479	25092	Chr07HA1160,Chr02HA2913,Chr02HB2721,Chr01HA2353,Chr07HA1321,Chr01HB2179,Chr07HB1157,Chr07HB1286	7.87887e-09
Bud	Molecular function	oxidoreductase activity, acting on paired donors, with incorporation or reduction of molecular oxygen, NAD(P)H as one donor, and incorporation of one atom of oxygen	GO:0016709	5	8.0763e-09	5.07805	19	196	479	25092	Chr02HA2420,Chr02HB2236,Chr07HA1160,Chr11HA64,Chr11HA54,Chr02HA2913,Chr02HB2721,Chr01HB3075,Chr11HB62,Chr01HA2353,Chr05HA491,Chr07HA1321,Chr01HB2179,Chr12HA484,Chr07HB1157,Chr01HA3744,Chr07HB1286,Chr01HA3287,Chr10HA55	1.05598e-06
Bud	Molecular function	oxidoreductase activity, acting on other nitrogenous compounds as donors	GO:0016661	4	3.93239e-08	26.1921	6	12	479	25092	Chr05HB2579,Chr05HA2788,Chr16HA2487,Chr16HB2299,Chr05HB2594,Chr05HA2805	4.11328e-06
Bud	Molecular function	monooxygenase activity	GO:0004497	4	2.28645e-07	3.39789	24	370	479	25092	Chr08HB2097,Chr07HA2412,Chr02HA2420,Chr02HB2236,Chr07HA1160,Chr11HA64,Chr11HA54,Chr07HB2313,Chr02HA2913,Chr02HB2721,Chr13HA56,Chr01HB3075,Chr11HB62,Chr01HA2353,Chr05HA491,Chr07HA1321,Chr01HB2179,Chr12HA484,Chr07HB1157,Chr08HA2308,Chr01HA3744,Chr07HB1286,Chr01HA3287,Chr10HA55	1.99303e-05
Bud	Molecular function	quercetin 3-O-glucosyltransferase activity	GO:0080043	8	1.84603e-06	5.08204	13	134	479	25092	Chr02HA2811,Chr08HB408,Chr08HB409,Chr08HB405,Chr13HB368,Chr03HB3679,Chr02HA2592,Chr11HA2486,Chr04HA644,Chr08HA426,Chr08HA427,Chr12HB232,Chr09HA1007	0.000137925
Bud	Molecular function	quercetin 7-O-glucosyltransferase activity	GO:0080044	8	1.84603e-06	5.08204	13	134	479	25092	Chr02HA2811,Chr08HB408,Chr08HB409,Chr08HB405,Chr13HB368,Chr03HB3679,Chr02HA2592,Chr11HA2486,Chr04HA644,Chr08HA426,Chr08HA427,Chr12HB232,Chr09HA1007	0.000137925
Bud	Molecular function	UDP-glucosyltransferase activity	GO:0035251	7	4.62197e-06	3.67988	17	242	479	25092	Chr02HA2811,Chr08HB408,Chr08HB409,Chr08HB405,Chr13HB368,Chr12HA648,Chr03HB3679,Chr02HA2592,Chr11HA2486,Chr04HA644,Chr05HB2212,Chr05HA2419,Chr08HA426,Chr08HA427,Chr12HB649,Chr12HB232,Chr09HA1007	0.000201441
Bud	Molecular function	glycerol-3-phosphate 2-O-acyltransferase activity	GO:0090447	7	5.54556e-06	9.91051	7	37	479	25092	Chr06HB1172,Chr06HA1200,Chr02HA2595,Chr02HB2408,Chr07HB2453,Chr08HB2172,Chr08HA2379	0.000223102
RootTuberRoot	Biological process	response to acid chemical	GO:0001101	4	0	2.30636	131	3643	457	29311	Chr04HB761,Chr15HA933,Chr02HA2821,Chr16HB2271,Chr07HB2652,Chr02HB2632,Chr16HB621,Chr03HA3594,Chr16HA1188,Chr11HB2234,Chr01HA3410,Chr03HA3940,Chr03HB3779,Chr14HA1925,Chr07HB685,Chr13HB1843,Chr08HA2611,Chr03HA1745,Chr14HB520,Chr05HA2736,Chr12HB120,Chr05HB186,Chr05HB2529,Chr01HB1433,Chr02HA2460,Chr02HA2461,Chr06HA461,Chr02HB2271,Chr14HB2547,Chr06HA1351,Chr02HA2009,Chr13HA2586,Chr03HA3145,Chr01HA195,…	0
RootTuberRoot	Biological process	response to oxygen-containing compound	GO:1901700	4	0	2.11106	165	5013	457	29311	Chr04HB761,Chr15HA933,Chr02HA2821,Chr16HB2271,Chr07HB2652,Chr02HB2632,Chr16HB621,Chr03HA3594,Chr16HA1188,Chr11HB2234,Chr13HA2531,Chr01HA3410,Chr03HA3940,Chr03HB3779,Chr14HA1925,Chr07HB685,Chr13HB1843,Chr12HB29,Chr08HA2611,Chr03HA1745,Chr14HB520,Chr12HB1612,Chr05HA2736,Chr12HB120,Chr05HB186,Chr05HB2529,Chr10HA2603,Chr14HA1867,Chr01HB1433,Chr11HA1916,Chr09HB2225,Chr02HA2460,Chr02HA2461,Chr06HA461,C…	0
RootTuberRoot	Biological process	response to lipid	GO:0033993	5	0	2.25611	112	3184	457	29311	Chr04HB761,Chr15HA933,Chr16HB2271,Chr07HB2652,Chr16HB621,Chr03HA3594,Chr11HB2234,Chr13HA2531,Chr01HA3410,Chr03HA3940,Chr03HB3779,Chr14HA1925,Chr07HB685,Chr13HB1843,Chr08HA2611,Chr14HB520,Chr05HB186,Chr14HA1867,Chr01HB1433,Chr09HB2225,Chr02HA2460,Chr02HA2461,Chr06HA461,Chr02HB2271,Chr14HB2547,Chr06HA1351,Chr13HA2586,Chr01HA195,Chr04HB3147,Chr16HB108,Chr05HB1120,Chr05HB483,Chr11HB2373,Chr08HA235,Ch…	0
RootTuberRoot	Biological process	response to alcohol	GO:0097305	5	0	2.80311	84	1922	457	29311	Chr04HB761,Chr15HA933,Chr16HB2271,Chr07HB2652,Chr03HA3594,Chr13HA2531,Chr01HA3410,Chr03HA3940,Chr14HA1925,Chr07HB685,Chr13HB1843,Chr14HB520,Chr14HA1867,Chr01HB1433,Chr09HB2225,Chr02HA2460,Chr02HA2461,Chr06HA461,Chr02HB2271,Chr14HB2547,Chr13HA2586,Chr04HB3147,Chr16HB108,Chr11HB2373,Chr08HA235,Chr15HB910,Chr03HA2569,Chr16HB781,Chr03HA3455,Chr07HA468,Chr14HA584,Chr16HA829,Chr01HB725,Chr12HB882,Chr14…	0
RootTuberRoot	Biological process	response to abscisic acid	GO:0009737	6	3.33067e-16	2.86117	84	1883	457	29311	Chr04HB761,Chr15HA933,Chr16HB2271,Chr07HB2652,Chr03HA3594,Chr13HA2531,Chr01HA3410,Chr03HA3940,Chr14HA1925,Chr07HB685,Chr13HB1843,Chr14HB520,Chr14HA1867,Chr01HB1433,Chr09HB2225,Chr02HA2460,Chr02HA2461,Chr06HA461,Chr02HB2271,Chr14HB2547,Chr13HA2586,Chr04HB3147,Chr16HB108,Chr11HB2373,Chr08HA235,Chr15HB910,Chr03HA2569,Chr16HB781,Chr03HA3455,Chr07HA468,Chr14HA584,Chr16HA829,Chr01HB725,Chr12HB882,Chr14…	1.09046e-13
RootTuberRoot	Biological process	response to chemical	GO:0042221	3	4.94049e-14	1.56507	208	8524	457	29311	Chr01HA124,Chr04HB761,Chr15HA933,Chr02HA2821,Chr16HB2271,Chr07HB2652,Chr02HB2632,Chr16HB621,Chr03HA3594,Chr16HA1188,Chr11HB2234,Chr13HA2531,Chr01HA3410,Chr03HA3940,Chr03HB3779,Chr14HA1925,Chr07HB685,Chr13HB1843,Chr01HB92,Chr12HB29,Chr08HA2611,Chr03HA1745,Chr14HB520,Chr12HB1612,Chr05HA2736,Chr12HB120,Chr05HB186,Chr08HA1734,Chr09HA363,Chr09HB214,Chr07HB248,Chr05HB2529,Chr10HA2603,Chr14HA1867,Chr01H…	1.34793e-11
RootTuberRoot	Biological process	developmental process	GO:0032502	2	4.31877e-13	1.51226	216	9161	457	29311	Chr05HB2576,Chr01HA124,Chr15HA933,Chr05HA2785,Chr08HB2063,Chr16HB2271,Chr05HB151,Chr08HB2081,Chr16HB621,Chr03HA3594,Chr05HB1280,Chr05HB567,Chr05HA251,Chr11HB2234,Chr13HA2531,Chr01HA3410,Chr03HA3940,Chr01HB78,Chr03HB3779,Chr14HA1925,Chr07HB685,Chr13HB1843,Chr03HB2459,Chr01HB92,Chr12HB29,Chr08HA2611,Chr03HA1745,Chr14HB520,Chr12HB1612,Chr05HA2736,Chr12HB120,Chr08HA1734,Chr07HB248,Chr16HA747,Chr05HB2…	1.00997e-10
RootTuberRoot	Biological process	seedling development	GO:0090351	4	5.33007e-12	4.1995	33	504	457	29311	Chr03HA3594,Chr13HA2531,Chr01HA3410,Chr14HB520,Chr14HA1867,Chr01HB1433,Chr09HB2225,Chr15HA105,Chr14HB2547,Chr11HA2970,Chr16HA829,Chr15HB101,Chr14HB1790,Chr12HA2884,Chr14HA500,Chr08HA3094,Chr01HB699,Chr09HA37,Chr03HB3528,Chr11HA2617,Chr01HA1484,Chr01HA1485,Chr16HB810,Chr13HB2505,Chr11HB2869,Chr12HB2723,Chr01HA713,Chr09HA2253,Chr14HA2598,Chr09HB34,Chr01HB3191,Chr10HB2563,Chr10HA2673	1.09067e-09
RootTuberRoot	Biological process	programmed cell death involved in cell development	GO:0010623	5	6.58351e-12	12.3004	14	73	457	29311	Chr10HA1660,Chr10HA1669,Chr10HA1672,Chr10HA1671,Chr10HA1676,Chr10HA1674,Chr01HA3600,Chr10HB1626,Chr10HB1629,Chr10HB1633,Chr10HB1634,Chr10HB1631,Chr10HB1632,Chr10HA2740	1.19747e-09
RootTuberRoot	Biological process	seed germination	GO:0009845	3	1.03039e-11	4.34121	31	458	457	29311	Chr03HA3594,Chr13HA2531,Chr01HA3410,Chr14HB520,Chr14HA1867,Chr01HB1433,Chr09HB2225,Chr15HA105,Chr14HB2547,Chr11HA2970,Chr16HA829,Chr15HB101,Chr14HB1790,Chr12HA2884,Chr14HA500,Chr08HA3094,Chr01HB699,Chr09HA37,Chr03HB3528,Chr11HA2617,Chr01HA1484,Chr01HA1485,Chr16HB810,Chr13HB2505,Chr11HB2869,Chr12HB2723,Chr01HA713,Chr09HA2253,Chr14HA2598,Chr09HB34,Chr01HB3191	1.68674e-09
RootTuberRoot	Cellular component	plant-type vacuole	GO:0000325	7	5.60663e-14	4.65918	35	538	406	29077	Chr02HA2821,Chr02HB2632,Chr11HB2668,Chr03HA1745,Chr07HB217,Chr07HA379,Chr16HA747,Chr07HB1399,Chr07HB1396,Chr01HA195,Chr15HA1246,Chr10HA1660,Chr10HA1669,Chr10HA1672,Chr10HA1671,Chr10HA1676,Chr10HA1674,Chr14HB801,Chr16HB1332,Chr01HA3600,Chr09HB2022,Chr10HB1626,Chr10HB1629,Chr10HB1633,Chr10HB1634,Chr10HB1631,Chr10HB1632,Chr11HA2777,Chr07HA1446,Chr07HA1448,Chr15HB1217,Chr15HB1216,Chr14HA767,Chr01HB16…	1.21103e-11
RootTuberRoot	Cellular component	plant-type cell wall	GO:0009505	5	2.20895e-08	3.31778	29	626	406	29077	Chr03HB905,Chr05HA251,Chr05HA2736,Chr05HB2529,Chr10HA1660,Chr10HA1669,Chr10HA1672,Chr10HA1671,Chr10HA1676,Chr10HA1674,Chr12HA2884,Chr14HB860,Chr15HA284,Chr07HA580,Chr01HA3600,Chr12HB2723,Chr06HB2651,Chr14HA837,Chr03HA884,Chr16HB1280,Chr05HB240,Chr10HB1626,Chr10HB1629,Chr10HB1633,Chr10HB1634,Chr10HB1631,Chr10HB1632,Chr15HB282,Chr16HA1300	2.38566e-06
RootTuberRoot	Cellular component	obsolete extracellular region part	GO:0044421	0	3.79906e-08	4.42088	20	324	406	29077	Chr07HA379,Chr07HB1399,Chr07HB1396,Chr10HA1660,Chr10HA1669,Chr10HA1672,Chr10HA1671,Chr10HA1676,Chr10HA1674,Chr12HA2007,Chr01HA3600,Chr10HB1626,Chr10HB1629,Chr10HB1633,Chr10HB1634,Chr10HB1631,Chr10HB1632,Chr07HA1446,Chr07HA1448,Chr10HA2740	2.73532e-06
RootTuberRoot	Cellular component	external encapsulating structure	GO:0030312	3	7.03326e-08	2.38727	45	1350	406	29077	Chr03HB905,Chr05HA251,Chr07HA379,Chr05HA2736,Chr08HA1734,Chr05HB2529,Chr07HB1399,Chr07HB1396,Chr10HA1660,Chr10HA1669,Chr10HA1672,Chr10HA1671,Chr10HA1676,Chr10HA1674,Chr08HB1510,Chr12HA2884,Chr14HB860,Chr15HA284,Chr09HA424,Chr12HA2007,Chr14HA2166,Chr09HA37,Chr09HB435,Chr07HA580,Chr13HB1606,Chr01HA3600,Chr12HB2723,Chr06HB2651,Chr14HA837,Chr03HA884,Chr16HB1280,Chr14HB2085,Chr05HB240,Chr10HB1626,Chr1…	3.03837e-06
RootTuberRoot	Cellular component	cell wall	GO:0005618	4	6.45896e-08	2.39437	45	1346	406	29077	Chr03HB905,Chr05HA251,Chr07HA379,Chr05HA2736,Chr08HA1734,Chr05HB2529,Chr07HB1399,Chr07HB1396,Chr10HA1660,Chr10HA1669,Chr10HA1672,Chr10HA1671,Chr10HA1676,Chr10HA1674,Chr08HB1510,Chr12HA2884,Chr14HB860,Chr15HA284,Chr09HA424,Chr12HA2007,Chr14HA2166,Chr09HA37,Chr09HB435,Chr07HA580,Chr13HB1606,Chr01HA3600,Chr12HB2723,Chr06HB2651,Chr14HA837,Chr03HA884,Chr16HB1280,Chr14HB2085,Chr05HB240,Chr10HB1626,Chr1…	3.48784e-06
RootTuberRoot	Cellular component	lysosome	GO:0005764	8	5.86184e-07	4.86097	15	221	406	29077	Chr10HA1660,Chr10HA1669,Chr10HA1672,Chr10HA1671,Chr10HA1676,Chr10HA1674,Chr12HA2007,Chr01HA3600,Chr10HB1626,Chr10HB1629,Chr10HB1633,Chr10HB1634,Chr10HB1631,Chr10HB1632,Chr10HA2740	2.11026e-05
RootTuberRoot	Cellular component	cell cortex	GO:0005938	4	9.54604e-07	3.76938	19	361	406	29077	Chr09HA363,Chr15HA149,Chr06HA1334,Chr15HA1246,Chr14HA2059,Chr08HB79,Chr01HA419,Chr04HA1259,Chr02HB1980,Chr05HA2924,Chr15HB145,Chr14HB1976,Chr06HB1308,Chr05HB2700,Chr15HB1217,Chr15HB1216,Chr02HB2178,Chr04HB1248,Chr02HA2359	2.94563e-05
RootTuberRoot	Cellular component	lytic vacuole	GO:0000323	7	2.47975e-06	4.33175	15	248	406	29077	Chr10HA1660,Chr10HA1669,Chr10HA1672,Chr10HA1671,Chr10HA1676,Chr10HA1674,Chr12HA2007,Chr01HA3600,Chr10HB1626,Chr10HB1629,Chr10HB1633,Chr10HB1634,Chr10HB1631,Chr10HB1632,Chr10HA2740	6.69532e-05
RootTuberRoot	Cellular component	cytoplasmic region	GO:0099568	4	4.13439e-06	3.41039	19	399	406	29077	Chr09HA363,Chr15HA149,Chr06HA1334,Chr15HA1246,Chr14HA2059,Chr08HB79,Chr01HA419,Chr04HA1259,Chr02HB1980,Chr05HA2924,Chr15HB145,Chr14HB1976,Chr06HB1308,Chr05HB2700,Chr15HB1217,Chr15HB1216,Chr02HB2178,Chr04HB1248,Chr02HA2359	9.92254e-05
RootTuberRoot	Cellular component	extracellular space	GO:0005615	3	6.96973e-06	3.97879	15	270	406	29077	Chr10HA1660,Chr10HA1669,Chr10HA1672,Chr10HA1671,Chr10HA1676,Chr10HA1674,Chr12HA2007,Chr01HA3600,Chr10HB1626,Chr10HB1629,Chr10HB1633,Chr10HB1634,Chr10HB1631,Chr10HB1632,Chr10HA2740	0.000150546
RootTuberRoot	Molecular function	DNA-binding transcription factor activity	GO:0003700	3	1.75748e-13	1.98538	112	3725	380	25092	Chr05HB2576,Chr15HA933,Chr05HA2785,Chr08HB2063,Chr08HB2081,Chr05HB1280,Chr16HA1188,Chr11HB2234,Chr04HB363,Chr03HA3940,Chr03HB3779,Chr14HA1925,Chr07HB685,Chr01HA1254,Chr12HB29,Chr08HA2611,Chr07HB212,Chr12HB1612,Chr05HA2736,Chr12HB120,Chr07HB248,Chr05HB2529,Chr01HB2765,Chr02HB3170,Chr01HA2974,Chr02HA2460,Chr02HA2461,Chr02HA3324,Chr06HA461,Chr02HB2271,Chr13HA2586,Chr06HB2498,Chr06HB3361,Chr04HB3147,…	7.399e-11
RootTuberRoot	Molecular function	transcription regulator activity	GO:0140110	2	2.38043e-12	1.90104	113	3925	380	25092	Chr05HB2576,Chr15HA933,Chr05HA2785,Chr08HB2063,Chr08HB2081,Chr05HB1280,Chr16HA1188,Chr11HB2234,Chr04HB363,Chr03HA3940,Chr03HB3779,Chr14HA1925,Chr07HB685,Chr01HA1254,Chr12HB29,Chr08HA2611,Chr07HB212,Chr12HB1612,Chr05HA2736,Chr12HB120,Chr07HB248,Chr05HB2529,Chr10HA2603,Chr01HB2765,Chr02HB3170,Chr01HA2974,Chr02HA2460,Chr02HA2461,Chr02HA3324,Chr06HA461,Chr02HB2271,Chr13HA2586,Chr06HB2498,Chr06HB3361,…	5.0108e-10
RootTuberRoot	Molecular function	sequence-specific DNA binding	GO:0043565	6	7.06968e-12	2.26377	77	2246	380	25092	Chr05HB2576,Chr15HA933,Chr05HA2785,Chr08HB2081,Chr04HB363,Chr03HA3940,Chr07HB685,Chr01HA1254,Chr08HA2611,Chr12HB1612,Chr05HA2736,Chr12HB120,Chr05HB2529,Chr02HA2460,Chr02HA2461,Chr06HA461,Chr02HB2271,Chr13HA2586,Chr06HB2498,Chr04HB3147,Chr08HA2290,Chr05HA3122,Chr03HB2398,Chr15HB910,Chr16HB781,Chr07HB2310,Chr03HA3455,Chr14HA584,Chr01HB725,Chr05HB2896,Chr16HA841,Chr12HA138,Chr12HA116,Chr11HA2902,Chr…	9.92112e-10
RootTuberRoot	Molecular function	obsolete transcription factor activity, RNA polymerase II transcription factor binding	GO:0001076	0	1.13868e-11	4.59212	29	417	380	25092	Chr15HA933,Chr03HA3940,Chr07HB685,Chr05HA2736,Chr05HB2529,Chr02HA2460,Chr02HA2461,Chr06HA461,Chr02HB2271,Chr13HA2586,Chr05HA3122,Chr15HB910,Chr16HB781,Chr07HA468,Chr05HB2896,Chr01HA3952,Chr09HA881,Chr01HB3713,Chr13HB2561,Chr07HA580,Chr07HB482,Chr09HB874,Chr11HA165,Chr11HA161,Chr07HA668,Chr01HA3768,Chr01HB3537,Chr03HB3851,Chr13HB2034	1.19846e-09
RootTuberRoot	Molecular function	obsolete transcription factor activity, transcription factor binding	GO:0000989	0	2.67518e-11	4.43268	29	432	380	25092	Chr15HA933,Chr03HA3940,Chr07HB685,Chr05HA2736,Chr05HB2529,Chr02HA2460,Chr02HA2461,Chr06HA461,Chr02HB2271,Chr13HA2586,Chr05HA3122,Chr15HB910,Chr16HB781,Chr07HA468,Chr05HB2896,Chr01HA3952,Chr09HA881,Chr01HB3713,Chr13HB2561,Chr07HA580,Chr07HB482,Chr09HB874,Chr11HA165,Chr11HA161,Chr07HA668,Chr01HA3768,Chr01HB3537,Chr03HB3851,Chr13HB2034	2.2525e-09
RootTuberRoot	Molecular function	obsolete transcription regulator recruiting activity	GO:0001134	0	9.88015e-11	4.49081	27	397	380	25092	Chr15HA933,Chr03HA3940,Chr07HB685,Chr05HA2736,Chr05HB2529,Chr02HA2460,Chr02HA2461,Chr06HA461,Chr02HB2271,Chr13HA2586,Chr05HA3122,Chr15HB910,Chr16HB781,Chr05HB2896,Chr01HA3952,Chr09HA881,Chr01HB3713,Chr13HB2561,Chr07HA580,Chr09HB874,Chr11HA165,Chr11HA161,Chr07HA668,Chr01HA3768,Chr01HB3537,Chr03HB3851,Chr13HB2034	6.93257e-09
RootTuberRoot	Molecular function	obsolete RNA polymerase II transcription regulator recruiting activity	GO:0001135	0	9.88015e-11	4.49081	27	397	380	25092	Chr15HA933,Chr03HA3940,Chr07HB685,Chr05HA2736,Chr05HB2529,Chr02HA2460,Chr02HA2461,Chr06HA461,Chr02HB2271,Chr13HA2586,Chr05HA3122,Chr15HB910,Chr16HB781,Chr05HB2896,Chr01HA3952,Chr09HA881,Chr01HB3713,Chr13HB2561,Chr07HA580,Chr09HB874,Chr11HA165,Chr11HA161,Chr07HA668,Chr01HA3768,Chr01HB3537,Chr03HB3851,Chr13HB2034	6.93257e-09
RootTuberRoot	Molecular function	obsolete transcription factor activity, protein binding	GO:0000988	0	1.54076e-10	4.1181	29	465	380	25092	Chr15HA933,Chr03HA3940,Chr07HB685,Chr05HA2736,Chr05HB2529,Chr02HA2460,Chr02HA2461,Chr06HA461,Chr02HB2271,Chr13HA2586,Chr05HA3122,Chr15HB910,Chr16HB781,Chr07HA468,Chr05HB2896,Chr01HA3952,Chr09HA881,Chr01HB3713,Chr13HB2561,Chr07HA580,Chr07HB482,Chr09HB874,Chr11HA165,Chr11HA161,Chr07HA668,Chr01HA3768,Chr01HB3537,Chr03HB3851,Chr13HB2034	8.10824e-09
RootTuberRoot	Molecular function	DNA-binding transcription factor activity, RNA polymerase II-specific	GO:0000981	4	1.59998e-09	3.43579	32	615	380	25092	Chr15HA933,Chr04HB363,Chr03HA3940,Chr07HB685,Chr05HA2736,Chr05HB2529,Chr02HA2460,Chr02HA2461,Chr06HA461,Chr02HB2271,Chr13HA2586,Chr05HA3122,Chr15HB910,Chr16HB781,Chr05HB2896,Chr12HA138,Chr01HA3952,Chr09HA881,Chr01HB3713,Chr13HB2561,Chr07HA580,Chr08HB1783,Chr09HB874,Chr01HA1829,Chr11HA165,Chr11HA161,Chr07HA668,Chr01HA3768,Chr04HA359,Chr01HB3537,Chr03HB3851,Chr13HB2034	7.48433e-08
RootTuberRoot	Molecular function	DNA binding	GO:0003677	5	1.96178e-08	1.81108	87	3172	380	25092	Chr05HB2576,Chr15HA933,Chr05HA2785,Chr08HB2081,Chr11HB2234,Chr04HB363,Chr03HA3940,Chr03HB3779,Chr07HB685,Chr01HA1254,Chr13HB1843,Chr08HA2611,Chr12HB1612,Chr05HA2736,Chr12HB120,Chr07HB248,Chr05HB2529,Chr02HA2460,Chr02HA2461,Chr06HA461,Chr02HB2271,Chr13HA2586,Chr06HB2498,Chr04HB3147,Chr08HA2290,Chr05HA3122,Chr03HB2398,Chr15HB910,Chr16HB781,Chr07HB2310,Chr03HA3455,Chr07HA468,Chr14HA584,Chr01HB725,Ch…	8.25908e-07

## Sheet: Table S4
Supplementary Table S4. KEGG enrichment analysis of genes preferentially expressed in different organs.
Sample	Term Name	Main Class	Gene Hits In Selected Set	All Genes In Selected Set	Gene Hits In Background	All Genes In Background	P value (Hypergeometric Test)	Enrich Factor	Gene List In Selected Sets	Corrected p-value(BH method)
Flower	00500 Starch and sucrose metabolism	A09100 Metabolism	113	2465	593	31528	0	2.43727	Chr07HB819, Chr03HA2346, Chr14HA1748, Chr03HA2345, Chr03HA3277, Chr07HA2676, Chr03HA3278, Chr06HA2348, Chr05HB25, Chr06HA2349, Chr11HA213, Chr12HB2347, Chr10HA2632, Chr14HB1674, Chr14HB1673, Chr03HB2319, Chr14HB1675, Chr15HB107, Chr05HB2184, Chr07HB2887, Chr06HA174, Chr10HA2581, Chr05HA1293, Chr12HB2196, Chr06HB58, Chr09HA847, Chr11HB2132, Chr13HB447, Chr01HA3488, Chr16HA1389, Chr05HB98, Chr05HB2…	0
Flower	00040 Pentose and glucuronate interconversions	A09100 Metabolism	124	2465	380	31528	2.22045e-16	4.17366	Chr06HB3115, Chr01HB615, Chr02HA2810, Chr04HB114, Chr03HA3675, Chr06HB2541, Chr06HA2624, Chr13HB2399, Chr04HB366, Chr13HB2398, Chr05HA2770, Chr14HB1312, Chr05HA2776, Chr02HB513, Chr14HB2090, Chr01HA650, Chr02HB2621, Chr02HB2620, Chr03HA770, Chr04HA3253, Chr06HA206, Chr15HA2001, Chr03HA642, Chr08HB1775, Chr15HB113, Chr15HA387, Chr15HB112, Chr08HB1774, Chr05HA850, Chr03HA1230, Chr14HA1369, Chr11HB2…	1.4803e-14
Flower	03000 Transcription factors	A09180 Brite Hierarchies	262	2465	2088	31528	5.10703e-15	1.60491	Chr15HA489, Chr06HB61, Chr01HB2881, Chr11HB1950, Chr13HA1530, Chr13HA1531, Chr07HA2829, Chr11HA78, Chr15HA1043, Chr03HB3245, Chr03HB2396, Chr16HA1010, Chr10HA1709, Chr05HA3746, Chr16HB856, Chr09HA291, Chr05HB1131, Chr12HA1672, Chr01HB229, Chr06HA2170, Chr01HB3164, Chr09HA609, Chr01HA262, Chr15HA91, Chr06HB2094, Chr11HA569, Chr09HB1042, Chr09HA16, Chr16HA877, Chr13HB460, Chr02HA2399, Chr13HA1759, …	2.55351e-13
Flower	00940 Phenylpropanoid biosynthesis	A09100 Metabolism	79	2465	492	31528	7.55143e-10	2.05372	Chr07HB819, Chr04HA1825, Chr04HA1308, Chr03HA2346, Chr03HA2345, Chr07HA1141, Chr05HB1684, Chr07HA1142, Chr07HA1143, Chr07HA1144, Chr04HA588, Chr02HB1960, Chr07HA803, Chr14HA2078, Chr04HA789, Chr05HB25, Chr04HA2196, Chr12HB1332, Chr10HA2632, Chr14HB1995, Chr03HB2319, Chr15HA298, Chr02HA2130, Chr13HB235, Chr15HB107, Chr13HA241, Chr01HB902, Chr04HA2202, Chr14HB266, Chr14HA254, Chr03HB2962, Chr05HB29…	2.51714e-08
Flower	00460 Cyanoamino acid metabolism	A09100 Metabolism	40	2465	197	31528	2.01301e-08	2.59701	Chr07HB819, Chr10HB1689, Chr03HA2346, Chr03HA2345, Chr07HA1141, Chr07HA1164, Chr07HA1142, Chr07HA1143, Chr07HA1144, Chr07HA1166, Chr07HB1165, Chr07HA1168, Chr07HB1166, Chr07HA1169, Chr07HB1164, Chr07HA803, Chr07HB1162, Chr05HB25, Chr04HA3183, Chr05HA3165, Chr10HA1226, Chr10HA2632, Chr03HB2319, Chr15HA112, Chr05HA129, Chr10HB2524, Chr15HB107, Chr12HA2586, Chr07HB1139, Chr07HB1136, Chr07HB1137, Chr…	5.75145e-07
Flower	00565 Ether lipid metabolism	A09100 Metabolism	24	2465	98	31528	3.79487e-07	3.13231	Chr16HB352, Chr08HA2560, Chr16HA352, Chr02HA2810, Chr09HA393, Chr06HB3163, Chr11HB1983, Chr02HB2621, Chr02HB2620, Chr14HA2015, Chr04HA3253, Chr09HB749, Chr10HB418, Chr08HB2350, Chr09HA745, Chr08HA719, Chr01HA470, Chr10HA416, Chr10HB256, Chr10HA64, Chr06HA3241, Chr10HB64, Chr10HA251, Chr08HB704	9.48717e-06
Flower	00053 Ascorbate and aldarate metabolism	A09100 Metabolism	42	2465	247	31528	1.48943e-06	2.17486	Chr11HB2705, Chr04HA629, Chr12HA3047, Chr02HB2814, Chr02HA2810, Chr13HA272, Chr15HB1326, Chr07HA788, Chr14HB1609, Chr11HB2548, Chr01HB630, Chr03HB372, Chr15HA1365, Chr12HB2884, Chr03HA3370, Chr06HA3517, Chr15HA1364, Chr08HB619, Chr08HA628, Chr15HA134, Chr16HA1697, Chr11HA2665, Chr16HA845, Chr15HB129, Chr07HB807, Chr02HA2985, Chr14HA1678, Chr16HB1648, Chr01HA650, Chr02HB2621, Chr02HB2620, Chr03HA3…	2.97885e-05
Flower	00537 Glycosylphosphatidylinositol (GPI)-anchored proteins	A09180 Brite Hierarchies	24	2465	119	31528	1.44565e-05	2.57955	Chr12HA2015, Chr12HA2005, Chr12HA2014, Chr06HB3117, Chr16HB1358, Chr07HA2770, Chr06HA3182, Chr15HB810, Chr15HA842, Chr14HA1698, Chr11HB2994, Chr09HA597, Chr14HA1661, Chr09HB599, Chr12HB3079, Chr14HB1629, Chr12HB1861, Chr12HB1862, Chr04HB2712, Chr14HB1597, Chr12HB1856, Chr16HA1389, Chr11HA2983, Chr12HA3243	0.000222407
Flower	99995 Signaling proteins	A09190 Not Included in Pathway or Brite	20	2465	89	31528	1.39274e-05	2.87422	Chr06HB3016, Chr06HA3090, Chr04HA3208, Chr07HB2622, Chr04HB1381, Chr01HA3330, Chr06HB1504, Chr12HB2071, Chr03HA3994, Chr07HA2911, Chr01HB3119, Chr16HB1167, Chr10HB716, Chr10HA714, Chr06HA1527, Chr16HA1187, Chr15HA230, Chr13HB349, Chr15HB223, Chr07HB2826	0.000232124
Flower	00073 Cutin, suberine and wax biosynthesis	A09100 Metabolism	22	2465	119	31528	0.000126645	2.36459	Chr11HB1836, Chr02HB431, Chr11HB1837, Chr02HB433, Chr02HB444, Chr02HA423, Chr10HB1288, Chr08HA122, Chr04HA2036, Chr04HB1948, Chr10HA1331, Chr09HB602, Chr09HA600, Chr01HA1627, Chr04HB1953, Chr04HA2031, Chr11HA1945, Chr01HB1272, Chr11HA1948, Chr15HA253, Chr15HB244, Chr01HA1331	0.0016886
InnerBract	03000 Transcription factors	A09180 Brite Hierarchies	226	1673	2088	31528	9.99201e-16	2.03976	Chr01HB2527, Chr08HA1276, Chr15HA369, Chr15HA368, Chr14HA1987, Chr15HA808, Chr13HA2188, Chr05HB3548, Chr09HA1000, Chr01HB3059, Chr13HB2555, Chr05HA3743, Chr04HB3333, Chr14HA517, Chr15HA371, Chr16HB174, Chr06HB1206, Chr01HB109, Chr06HB3063, Chr03HB343, Chr15HA1392, Chr15HA1035, Chr13HB2424, Chr14HA520, Chr01HA2714, Chr12HA3170, Chr03HA125, Chr08HB1655, Chr06HA1640, Chr11HA2456, Chr01HA3273, Chr14H…	1.90847e-13
InnerBract	03032 DNA replication proteins	A09180 Brite Hierarchies	69	1673	489	31528	1.34559e-13	2.65914	Chr12HA104, Chr08HB464, Chr02HB2975, Chr05HA2370, Chr13HA1134, Chr13HB2392, Chr12HB3032, Chr08HA1994, Chr07HA528, Chr15HB1009, Chr08HA1907, Chr08HB1681, Chr08HB1682, Chr08HA1906, Chr07HB540, Chr04HB3333, Chr10HB776, Chr08HB1683, Chr05HA3228, Chr12HB106, Chr02HA3278, Chr15HA575, Chr14HA2547, Chr13HA1220, Chr09HA2265, Chr04HA377, Chr04HB823, Chr15HA1035, Chr07HB354, Chr13HB1058, Chr14HB2613, Chr16H…	1.28504e-11
InnerBract	00199 Cytochrome P450	A09180 Brite Hierarchies	60	1673	451	31528	6.10743e-11	2.50712	Chr15HB379, Chr14HB2280, Chr06HB1094, Chr03HB3163, Chr03HB3164, Chr14HA2358, Chr09HB798, Chr14HA2353, Chr06HB802, Chr06HA3315, Chr13HB2596, Chr03HB1022, Chr05HB915, Chr12HA394, Chr05HA622, Chr13HA226, Chr16HA56, Chr05HA940, Chr14HB2166, Chr15HB1275, Chr06HB2455, Chr02HB398, Chr02HB2901, Chr13HA2599, Chr14HA2385, Chr10HA759, Chr14HA2262, Chr14HB810, Chr05HB608, Chr09HA805, Chr03HA1482, Chr03HA1481…	3.88839e-09
InnerBract	99995 Signaling proteins	A09190 Not Included in Pathway or Brite	23	1673	89	31528	1.60211e-10	4.8701	Chr01HB2801, Chr16HB1752, Chr08HB1609, Chr02HA2435, Chr15HA300, Chr04HA3206, Chr08HA1834, Chr05HB2886, Chr11HB2127, Chr15HA1191, Chr02HB2172, Chr04HA3294, Chr16HA1804, Chr05HA3110, Chr11HB238, Chr11HB458, Chr11HA500, Chr11HA2249, Chr15HB297, Chr04HB3258, Chr15HB1161, Chr01HA3008, Chr02HA2351	7.65008e-09
InnerBract	00073 Cutin, suberine and wax biosynthesis	A09100 Metabolism	26	1673	119	31528	5.76045e-10	4.11744	Chr02HB442, Chr14HB2308, Chr06HB2280, Chr03HB1561, Chr03HB841, Chr01HB3373, Chr14HB2166, Chr06HB2455, Chr02HB398, Chr02HA421, Chr02HB2901, Chr03HB3052, Chr03HA3743, Chr03HA3106, Chr14HA2385, Chr14HA2262, Chr06HA2338, Chr03HA823, Chr03HB416, Chr03HB3674, Chr03HA1482, Chr03HA1481, Chr02HA3074, Chr06HA2531, Chr03HA409, Chr01HA3601	2.20049e-08
InnerBract	03036 Chromosome and associated proteins	A09180 Brite Hierarchies	182	1673	2234	31528	3.62624e-09	1.53528	Chr04HB917, Chr03HB95, Chr12HA104, Chr02HA2379, Chr12HB3032, Chr01HA2849, Chr03HA138, Chr16HA1016, Chr07HA694, Chr07HB540, Chr01HB3693, Chr11HA214, Chr04HB3333, Chr10HB776, Chr05HB21, Chr05HA3228, Chr01HA3930, Chr01HA812, Chr15HB1871, Chr14HA2547, Chr04HA894, Chr02HA2709, Chr07HB707, Chr09HB419, Chr06HA605, Chr07HB430, Chr14HB1969, Chr06HA722, Chr07HB710, Chr04HA780, Chr05HA717, Chr11HA1926, Chr1…	1.15435e-07
InnerBract	00941 Flavonoid biosynthesis	A09100 Metabolism	27	1673	184	31528	1.63769e-06	2.76533	Chr03HA3218, Chr01HA945, Chr03HB3163, Chr03HB3164, Chr06HB3250, Chr01HB892, Chr06HB3254, Chr03HA3216, Chr03HA3217, Chr14HB1715, Chr06HA3315, Chr14HB1716, Chr14HA577, Chr13HB2596, Chr04HB1615, Chr14HB604, Chr12HA394, Chr14HB605, Chr04HB1299, Chr12HB402, Chr01HA933, Chr01HB889, Chr01HB903, Chr01HA617, Chr14HA1791, Chr14HA1792, Chr14HA1790	4.46856e-05
InnerBract	04812 Cytoskeleton proteins	A09180 Brite Hierarchies	66	1673	707	31528	6.82735e-06	1.75924	Chr10HB2512, Chr07HA2752, Chr13HA2545, Chr01HA447, Chr11HB2920, Chr13HA2546, Chr11HB2403, Chr06HB727, Chr06HA237, Chr06HA633, Chr11HA2727, Chr03HB507, Chr03HB2714, Chr05HA3789, Chr11HA3022, Chr01HA812, Chr11HA3024, Chr05HB694, Chr06HB3307, Chr06HB3306, Chr11HA3021, Chr08HA2833, Chr06HB18, Chr13HA2399, Chr11HB2930, Chr09HA774, Chr11HB2612, Chr06HA605, Chr14HB1969, Chr06HA722, Chr04HA780, Chr05HA71…	0.000130402
InnerBract	00062 Fatty acid elongation	A09100 Metabolism	16	1673	104	31528	0.000116703	2.89926	Chr03HA2579, Chr06HB2544, Chr08HA3056, Chr05HB398, Chr04HA2753, Chr01HB2577, Chr03HB1311, Chr03HB1310, Chr14HB18, Chr06HA2627, Chr03HB2541, Chr05HA407, Chr04HB2740, Chr03HA1250, Chr08HB2834, Chr01HA2768	0.00159216
InnerBract	00944 Flavone and flavonol biosynthesis	A09100 Metabolism	10	1673	48	31528	0.000176978	3.92608	Chr03HA3218, Chr12HB402, Chr13HB2596, Chr04HB1615, Chr12HA394, Chr03HB3163, Chr03HB3164, Chr04HA3256, Chr03HA3216, Chr03HA3217	0.00211268
Leaf	00195 Photosynthesis	A09100 Metabolism	80	956	205	31528	0	12.8699	Chr01HA3251, Chr08HA1077, Chr12HB435, Chr02HA1685, Chr12HB478, Chr08HA1076, Chr12HA420, Chr08HA1073, Chr08HA1074, Chr12HA462, Chr07HB1780, Chr11HB386, Chr10HA765, Chr08HA1070, Chr16HA1692, Chr16HB731, Chr10HB83, Chr16HA406, Chr01HA66, Chr11HA1680, Chr08HA1066, Chr07HB1119, Chr08HA1067, Chr08HA1064, Chr08HA1062, Chr09HA1179, Chr08HA1060, Chr08HA1061, Chr04HA1399, Chr06HB783, Chr06HA773, Chr05HB262…	0
Leaf	00194 Photosynthesis proteins	A09180 Brite Hierarchies	87	956	244	31528	0	11.7589	Chr01HA3251, Chr08HA1077, Chr12HB435, Chr02HA1685, Chr12HB478, Chr08HA1076, Chr12HA420, Chr08HA1073, Chr08HA1074, Chr12HA462, Chr07HB1780, Chr12HB1570, Chr11HB386, Chr10HA765, Chr08HA1070, Chr16HA1692, Chr16HB731, Chr10HB83, Chr16HA406, Chr01HA66, Chr11HA1680, Chr12HA1674, Chr08HA1066, Chr07HB1119, Chr08HA1067, Chr08HA1064, Chr15HB225, Chr08HA1062, Chr09HA1179, Chr08HA1060, Chr08HA1061, Chr04HA13…	0
Leaf	03110 Chaperones and folding catalysts	A09180 Brite Hierarchies	66	956	952	31528	4.95034e-10	2.28636	Chr08HA2684, Chr07HB1547, Chr02HA3302, Chr06HB2789, Chr06HB2548, Chr13HA2466, Chr03HB2511, Chr06HA1731, Chr03HA651, Chr16HB414, Chr08HB2898, Chr04HB1195, Chr14HB1111, Chr09HA1698, Chr08HB2819, Chr16HA481, Chr08HA3042, Chr06HB2616, Chr04HA2487, Chr03HB661, Chr07HA615, Chr04HA1197, Chr04HA3333, Chr08HA3126, Chr06HB2454, Chr02HB33, Chr08HB2461, Chr06HA2855, Chr04HA383, Chr08HA2948, Chr09HA969, Chr04…	1.75242e-08
Leaf	00402 Benzoxazinoid biosynthesis	A09100 Metabolism	10	956	31	31528	1.55907e-08	10.6384	Chr04HA393, Chr04HB582, Chr04HA391, Chr04HA397, Chr04HA398, Chr04HB399, Chr04HB397, Chr04HA567, Chr04HB403, Chr04HB406	4.59927e-07
Leaf	00710 Carbon fixation in photosynthetic organisms	A09100 Metabolism	29	956	296	31528	3.5703e-08	3.23106	Chr09HA1347, Chr14HA1408, Chr04HA368, Chr14HA574, Chr01HB3291, Chr09HB109, Chr11HA2883, Chr07HB2903, Chr06HA2980, Chr01HA3513, Chr06HB2895, Chr13HA1529, Chr09HA2222, Chr01HA619, Chr01HB605, Chr11HA2075, Chr06HB420, Chr11HB1961, Chr10HA2042, Chr07HA2989, Chr11HB2777, Chr09HA109, Chr14HB1349, Chr04HB374, Chr16HA65, Chr13HA454, Chr16HB68, Chr08HA656, Chr09HB2196	9.02777e-07
Leaf	00908 Zeatin biosynthesis	A09100 Metabolism	16	956	116	31528	4.60585e-07	4.54884	Chr01HA3174, Chr07HB1037, Chr07HA1039, Chr01HB2963, Chr03HA2810, Chr10HB2280, Chr03HA3470, Chr01HB3054, Chr10HA2378, Chr03HA3473, Chr11HA2744, Chr08HB2744, Chr11HA2745, Chr03HB2769, Chr10HB563, Chr10HA561	1.01904e-05
Leaf	00630 Glyoxylate and dicarboxylate metabolism	A09100 Metabolism	21	956	210	31528	1.92046e-06	3.29791	Chr03HA2965, Chr06HB391, Chr08HA3033, Chr07HB1620, Chr03HB2919, Chr09HA2222, Chr02HA2679, Chr11HB1927, Chr07HA1696, Chr06HB420, Chr05HB2678, Chr03HA397, Chr13HA1897, Chr02HB2494, Chr03HB404, Chr06HA227, Chr11HA430, Chr11HB389, Chr05HA2902, Chr16HA686, Chr09HB2196	3.77691e-05
Leaf	00062 Fatty acid elongation	A09100 Metabolism	14	956	104	31528	3.19489e-06	4.43949	Chr02HA2652, Chr02HB35, Chr02HB2468, Chr01HA210, Chr10HA2187, Chr14HA2375, Chr14HA2430, Chr02HA34, Chr06HB208, Chr06HA2628, Chr06HA208, Chr10HB2098, Chr14HB2353, Chr14HB2298	5.65496e-05
Leaf	01006 Prenyltransferases	A09180 Brite Hierarchies	14	956	104	31528	3.19489e-06	4.43949	Chr03HA2356, Chr15HB2257, Chr09HA1013, Chr01HB199, Chr01HA235, Chr03HA2810, Chr09HB1000, Chr08HB2744, Chr02HA2282, Chr02HB373, Chr03HB2328, Chr02HA372, Chr03HB2769, Chr15HA2306	5.65496e-05
Leaf	00910 Nitrogen metabolism	A09100 Metabolism	13	956	97	31528	7.49228e-06	4.41988	Chr06HB391, Chr11HB1927, Chr03HA3474, Chr03HA3468, Chr03HA2349, Chr03HA3459, Chr06HA227, Chr03HB2322, Chr03HB3401, Chr03HA3471, Chr03HA3462, Chr03HB3406, Chr03HB3405	0.000110511
OutBract	00196 Photosynthesis - antenna proteins	A09100 Metabolism	23	965	37	31528	0	20.3093	Chr15HA932, Chr05HB376, Chr03HA1400, Chr01HA1275, Chr13HA1717, Chr15HB337, Chr05HA381, Chr08HB2606, Chr14HA2249, Chr13HB2196, Chr15HB909, Chr01HB1224, Chr08HA1885, Chr03HB1477, Chr08HA2827, Chr13HB1692, Chr13HA2220, Chr05HA947, Chr16HA425, Chr13HA420, Chr13HB426, Chr16HB423, Chr08HB1662	0
OutBract	00194 Photosynthesis proteins	A09180 Brite Hierarchies	57	965	244	31528	0	7.63228	Chr08HA1231, Chr05HA474, Chr15HB2295, Chr01HA1275, Chr15HB337, Chr08HB2606, Chr15HB215, Chr07HB1740, Chr13HB2196, Chr02HB42, Chr06HB1055, Chr01HA3290, Chr13HA2220, Chr05HA947, Chr13HA420, Chr15HA2337, Chr15HA932, Chr10HB2305, Chr05HB2660, Chr05HB376, Chr03HA1400, Chr13HA560, Chr09HA2064, Chr15HB909, Chr02HA2506, Chr01HB1224, Chr03HA3060, Chr06HA846, Chr03HB1477, Chr08HA2827, Chr06HB854, Chr13HB16…	0
OutBract	00909 Sesquiterpenoid and triterpenoid biosynthesis	A09100 Metabolism	97	965	170	31528	8.88178e-16	18.642	Chr10HB1743, Chr08HA1031, Chr08HA1032, Chr08HA731, Chr10HB1741, Chr08HA1039, Chr11HA974, Chr11HA972, Chr08HA727, Chr08HB775, Chr08HB770, Chr11HA65, Chr11HA66, Chr11HA61, Chr08HA1025, Chr11HA62, Chr10HA1778, Chr11HB930, Chr11HB776, Chr11HA963, Chr11HB895, Chr10HB768, Chr11HB938, Chr08HB767, Chr08HB768, Chr08HB721, Chr08HB722, Chr08HB720, Chr08HA995, Chr08HA990, Chr08HA1017, Chr15HB1308, Chr15HA134…	1.96509e-14
OutBract	00902 Monoterpenoid biosynthesis	A09100 Metabolism	30	965	88	31528	5.55112e-16	11.138	Chr02HA2530, Chr02HA2531, Chr15HB236, Chr02HA2533, Chr15HA245, Chr15HB1322, Chr02HB2339, Chr15HB1320, Chr13HA2442, Chr02HB2337, Chr02HB2336, Chr13HA2443, Chr15HB1324, Chr15HB1308, Chr15HA1344, Chr15HA1346, Chr15HA1362, Chr13HB2419, Chr15HA1347, Chr15HA1349, Chr15HB1312, Chr02HA2529, Chr02HA2528, Chr15HB1313, Chr02HB2340, Chr13HB2420, Chr15HA1350, Chr15HA1352, Chr05HA858, Chr15HA1358	1.96509e-14
OutBract	99980 Enzymes with EC numbers	A09190 Not Included in Pathway or Brite	129	965	1239	31528	3.33067e-16	3.40163	Chr02HA2530, Chr10HB1743, Chr08HA1031, Chr02HA2531, Chr08HA1032, Chr08HA731, Chr02HB502, Chr09HA340, Chr02HA2533, Chr15HA245, Chr02HB2339, Chr10HB1741, Chr02HB2337, Chr02HB2336, Chr08HA1039, Chr10HB1868, Chr01HA2847, Chr03HA899, Chr11HA974, Chr05HA3585, Chr11HA972, Chr08HA727, Chr10HA21, Chr05HA2937, Chr02HA420, Chr08HB775, Chr05HA2939, Chr08HB770, Chr08HA1025, Chr02HB2340, Chr10HA1778, Chr11HB93…	1.96509e-14
OutBract	00195 Photosynthesis	A09100 Metabolism	34	965	205	31528	1.22125e-15	5.41869	Chr08HA1231, Chr05HB465, Chr05HA474, Chr15HB2295, Chr09HB451, Chr15HB215, Chr07HB1740, Chr02HB2314, Chr09HA441, Chr02HA43, Chr02HB42, Chr06HB1055, Chr01HA3290, Chr16HA1435, Chr01HB3078, Chr05HA844, Chr15HB162, Chr05HA843, Chr15HA2337, Chr09HB2041, Chr16HB1400, Chr10HB2305, Chr05HB2660, Chr13HA560, Chr02HB1513, Chr09HA2064, Chr02HA2506, Chr03HA3060, Chr06HA846, Chr06HB854, Chr05HB828, Chr05HB827, …	2.1616e-14
OutBract	00860 Porphyrin and chlorophyll metabolism	A09100 Metabolism	21	965	164	31528	3.43284e-08	4.18355	Chr03HA1578, Chr01HB2823, Chr15HB676, Chr15HB796, Chr10HB2368, Chr15HA699, Chr01HA3032, Chr07HB689, Chr02HB2742, Chr02HA2935, Chr06HB1099, Chr06HB1221, Chr14HA2284, Chr07HA672, Chr10HA2466, Chr06HA1119, Chr01HB3143, Chr01HA3358, Chr03HB1645, Chr14HB2187, Chr06HA1243	5.06344e-07
OutBract	00943 Isoflavonoid biosynthesis	A09100 Metabolism	11	965	51	31528	3.24203e-07	7.04679	Chr08HB323, Chr06HB617, Chr12HA474, Chr11HA65, Chr11HA66, Chr11HA61, Chr10HA60, Chr10HA919, Chr11HA62, Chr10HA61, Chr08HA339	4.41415e-06
OutBract	04812 Cytoskeleton proteins	A09180 Brite Hierarchies	43	965	707	31528	1.85949e-05	1.98709	Chr05HB124, Chr05HB221, Chr12HA1986, Chr14HA1802, Chr05HB3464, Chr06HA1092, Chr12HA2639, Chr02HA3309, Chr11HB1696, Chr06HB233, Chr03HA3334, Chr14HB1949, Chr14HA2034, Chr01HB411, Chr01HA2428, Chr05HA2152, Chr13HB2375, Chr04HB485, Chr05HA3726, Chr06HA2, Chr06HA3374, Chr08HB2613, Chr12HB1839, Chr14HA1739, Chr08HA3200, Chr13HA582, Chr14HA1898, Chr09HB240, Chr01HB786, Chr01HB2255, Chr09HA234, Chr03HA3…	0.000235092
OutBract	00960 Tropane, piperidine and pyridine alkaloid biosynthesis	A09100 Metabolism	11	965	91	31528	0.000105931	3.9493	Chr08HA103, Chr08HB99, Chr04HA1169, Chr16HB1130, Chr04HB1169, Chr16HA1147, Chr04HB1168, Chr04HA1163, Chr16HA1146, Chr04HB1167, Chr04HA1166	0.00124999
Pedicel	00940 Phenylpropanoid biosynthesis	A09100 Metabolism	40	906	492	31528	4.74337e-09	2.8292	Chr14HB2161, Chr05HB1362, Chr03HA2849, Chr12HB750, Chr07HB2257, Chr07HB2477, Chr06HB3251, Chr03HA4005, Chr14HA2256, Chr03HA3711, Chr06HA3316, Chr06HA3314, Chr11HA555, Chr05HA1463, Chr11HB506, Chr05HA623, Chr06HA619, Chr06HB3248, Chr13HB174, Chr07HA2361, Chr13HA165, Chr06HB2658, Chr02HA1117, Chr16HB1085, Chr04HA1310, Chr07HA2567, Chr04HB665, Chr02HB2422, Chr12HA758, Chr02HA2608, Chr07HB299, Chr10H…	7.7317e-07
Pedicel	00270 Cysteine and methionine metabolism	A09100 Metabolism	31	906	337	31528	1.55325e-08	3.20111	Chr01HA43, Chr01HA109, Chr10HB1768, Chr10HB1761, Chr10HB1763, Chr05HB1301, Chr10HA1801, Chr10HA1802, Chr05HA3204, Chr03HB641, Chr11HA2826, Chr10HB1760, Chr10HA1803, Chr11HA2054, Chr10HB1755, Chr11HB2718, Chr10HB1758, Chr10HB1759, Chr11HB1943, Chr10HA1812, Chr10HA1813, Chr10HA1799, Chr10HA1810, Chr05HA1394, Chr10HA1795, Chr10HA1817, Chr01HB12, Chr16HB504, Chr10HA1814, Chr01HB76, Chr08HA713	8.4393e-07
Pedicel	00199 Cytochrome P450	A09180 Brite Hierarchies	37	906	451	31528	1.41159e-08	2.85492	Chr02HB388, Chr02HB401, Chr06HB3251, Chr02HB2238, Chr04HB777, Chr02HB406, Chr14HA2137, Chr06HA3316, Chr06HA3314, Chr14HA437, Chr02HB391, Chr14HB2366, Chr13HA223, Chr02HB393, Chr04HB2588, Chr02HB395, Chr06HB3248, Chr01HA658, Chr02HA389, Chr08HA121, Chr02HA1117, Chr16HB1703, Chr04HA2569, Chr14HA2446, Chr02HA2427, Chr14HB461, Chr01HB641, Chr02HB1072, Chr16HA1768, Chr06HA3320, Chr06HB2827, Chr06HB282…	1.15044e-06
Pedicel	03000 Transcription factors	A09180 Brite Hierarchies	101	906	2088	31528	2.00949e-07	1.68329	Chr11HA2286, Chr13HA1934, Chr10HB2553, Chr07HB1421, Chr14HA1862, Chr01HB574, Chr16HA1777, Chr07HA176, Chr13HA2580, Chr02HB193, Chr04HA1516, Chr11HB2938, Chr04HA2965, Chr14HB460, Chr02HA2948, Chr03HB2563, Chr16HA1664, Chr10HA155, Chr03HA3539, Chr04HB617, Chr11HA3032, Chr02HB2755, Chr04HB611, Chr12HA1669, Chr03HA2603, Chr01HA587, Chr05HA2599, Chr14HA736, Chr09HA44, Chr04HB3036, Chr16HA303, Chr16HB1…	6.55094e-06
Pedicel	00073 Cutin, suberine and wax biosynthesis	A09100 Metabolism	16	906	119	31528	3.22141e-07	4.67887	Chr02HB388, Chr02HB401, Chr02HA389, Chr08HA121, Chr02HB437, Chr02HB406, Chr02HA417, Chr14HA2446, Chr01HA611, Chr01HB597, Chr02HB391, Chr14HB2366, Chr02HB393, Chr02HA391, Chr02HA392, Chr02HB395	7.50129e-06
Pedicel	00945 Stilbenoid, diarylheptanoid and gingerol biosynthesis	A09100 Metabolism	13	906	80	31528	4.45512e-07	5.65486	Chr06HB3248, Chr06HB2744, Chr06HB3251, Chr04HA1310, Chr06HB620, Chr06HA2810, Chr06HA3316, Chr04HB1302, Chr06HA3314, Chr06HB622, Chr06HA622, Chr06HA3320, Chr06HB619	9.07732e-06
Pedicel	99980 Enzymes with EC numbers	A09190 Not Included in Pathway or Brite	67	906	1239	31528	6.39784e-07	1.88179	Chr13HB284, Chr02HA3422, Chr13HA2548, Chr07HB1024, Chr16HA693, Chr02HA417, Chr02HA1206, Chr05HB2775, Chr07HA1028, Chr10HB1869, Chr02HB2332, Chr02HB2254, Chr11HB2567, Chr14HA752, Chr15HA1169, Chr03HB3841, Chr14HB602, Chr08HA1626, Chr05HA623, Chr12HA3016, Chr01HA618, Chr02HB437, Chr01HA611, Chr06HB342, Chr02HB3268, Chr13HB2223, Chr03HB972, Chr05HB609, Chr14HB779, Chr08HB2425, Chr03HB2805, Chr03HB22…	1.15872e-05
Pedicel	04075 Plant hormone signal transduction	A09130 Environmental Information Processing	49	906	941	31528	5.36759e-05	1.81207	Chr02HA3422, Chr12HB239, Chr08HA212, Chr03HA3318, Chr03HA3957, Chr13HA1417, Chr10HA172, Chr12HB871, Chr02HA2416, Chr11HB2765, Chr06HB409, Chr10HB176, Chr16HA1135, Chr01HA3897, Chr07HB2722, Chr15HA658, Chr02HB512, Chr16HB496, Chr02HB3268, Chr11HA1967, Chr06HA407, Chr07HB237, Chr11HA1966, Chr08HB205, Chr08HA2661, Chr07HA228, Chr03HB3268, Chr07HB125, Chr06HB3491, Chr09HA44, Chr15HB561, Chr11HA2943, …	0.000795379
Pedicel	00941 Flavonoid biosynthesis	A09100 Metabolism	16	906	184	31528	8.94641e-05	3.02601	Chr04HB707, Chr06HB3248, Chr03HA2849, Chr04HA2569, Chr06HB3251, Chr04HA1310, Chr14HB461, Chr06HA3316, Chr04HB1302, Chr06HA3314, Chr05HB609, Chr14HA437, Chr03HB2805, Chr06HA3320, Chr04HB2588, Chr05HA623	0.00112174
Pedicel	01003 Glycosyltransferases	A09180 Brite Hierarchies	44	906	907	31528	0.000574625	1.68816	Chr06HB3116, Chr02HB2618, Chr16HB2404, Chr16HA94, Chr07HB2732, Chr16HB100, Chr07HB879, Chr02HB3050, Chr14HA480, Chr01HA744, Chr04HA1064, Chr02HA1609, Chr03HB604, Chr14HB502, Chr14HB1513, Chr11HA631, Chr07HB588, Chr04HB1077, Chr08HB1501, Chr08HA429, Chr16HA79, Chr08HB2434, Chr12HB2808, Chr08HB411, Chr09HB140, Chr06HA3181, Chr08HA1723, Chr03HA592, Chr07HA579, Chr04HB665, Chr12HA2968, Chr01HB723, Ch…	0.00585399
Rhizome	00902 Monoterpenoid biosynthesis	A09100 Metabolism	22	800	88	31528	0	9.8525	Chr02HA496, Chr02HB530, Chr02HA497, Chr02HB522, Chr02HB521, Chr02HA510, Chr02HA499, Chr02HB524, Chr02HA511, Chr02HA501, Chr02HA2525, Chr02HA2527, Chr02HA504, Chr02HA2526, Chr02HB527, Chr02HA505, Chr02HB519, Chr02HA506, Chr02HB2334, Chr02HB518, Chr02HB2333, Chr02HA509	0
Rhizome	03000 Transcription factors	A09180 Brite Hierarchies	121	800	2088	31528	0	2.28382	Chr15HA920, Chr12HB798, Chr02HA535, Chr06HB2428, Chr12HB2062, Chr11HB2084, Chr06HA2502, Chr16HA1656, Chr05HA2499, Chr06HA837, Chr16HA929, Chr11HA2206, Chr12HA25, Chr04HB3163, Chr12HB44, Chr13HA363, Chr02HA3239, Chr09HB382, Chr04HA653, Chr08HA2359, Chr16HB1189, Chr07HB43, Chr13HA2196, Chr09HB1048, Chr16HA919, Chr13HB2264, Chr06HA2173, Chr12HB271, Chr06HA2576, Chr02HA2263, Chr03HA2844, Chr01HA3030,…	0
Rhizome	04075 Plant hormone signal transduction	A09130 Environmental Information Processing	69	800	941	31528	3.55271e-15	2.88979	Chr12HB795, Chr15HB1289, Chr12HA1764, Chr02HA535, Chr01HA882, Chr15HA1322, Chr01HB780, Chr07HB386, Chr11HA1, Chr07HA377, Chr12HA2370, Chr11HB228, Chr15HA1128, Chr02HA144, Chr02HB553, Chr12HA414, Chr09HB382, Chr07HB2246, Chr02HA2868, Chr07HB307, Chr04HA653, Chr15HA58, Chr08HA2359, Chr16HB1265, Chr16HB1189, Chr12HB427, Chr01HB147, Chr11HB1, Chr09HB1048, Chr16HA919, Chr13HB2264, Chr16HA43, Chr16HB80…	2.04873e-13
Rhizome	00199 Cytochrome P450	A09180 Brite Hierarchies	41	800	451	31528	2.33247e-12	3.58273	Chr05HB2374, Chr11HB2706, Chr13HA231, Chr16HB1437, Chr10HB2499, Chr10HB89, Chr04HA2634, Chr12HA1963, Chr04HA2654, Chr01HB3511, Chr09HA102, Chr05HB2379, Chr01HB3512, Chr04HB779, Chr04HB2648, Chr06HA1115, Chr05HA2577, Chr04HB2662, Chr12HB2429, Chr10HA87, Chr05HA2578, Chr16HA1474, Chr04HA2629, Chr14HA1957, Chr10HA59, Chr12HA399, Chr12HA397, Chr04HB64, Chr04HA63, Chr09HB101, Chr04HA760, Chr11HA2816, …	6.72528e-11
Rhizome	00900 Terpenoid backbone biosynthesis	A09100 Metabolism	26	800	267	31528	5.94366e-09	3.83768	Chr02HA496, Chr02HA497, Chr02HB522, Chr02HB521, Chr02HA510, Chr02HA499, Chr02HB524, Chr02HA511, Chr16HA674, Chr02HB527, Chr02HB2334, Chr02HB2333, Chr02HB530, Chr02HA501, Chr02HA2525, Chr02HA2527, Chr02HA504, Chr02HA2526, Chr02HA505, Chr05HB1136, Chr02HB519, Chr02HA506, Chr02HB518, Chr02HA509, Chr07HB578, Chr05HA1177	1.1425e-07
Rhizome	00010 Glycolysis / Gluconeogenesis	A09100 Metabolism	33	800	467	31528	1.56511e-07	2.78486	Chr13HA2009, Chr05HB1882, Chr01HB137, Chr05HA2050, Chr03HB375, Chr08HA2469, Chr01HB3658, Chr08HA2686, Chr06HB428, Chr04HA3164, Chr13HB1985, Chr12HB1312, Chr12HB1950, Chr14HB844, Chr04HB465, Chr01HA172, Chr04HB3135, Chr11HA2009, Chr07HB481, Chr12HA875, Chr11HA2010, Chr11HB1904, Chr11HB1905, Chr04HA456, Chr08HA1348, Chr03HA3885, Chr06HA423, Chr14HA820, Chr08HB2261, Chr13HA916, Chr07HA467, Chr01HA38…	2.70764e-06
Rhizome	00710 Carbon fixation in photosynthetic organisms	A09100 Metabolism	24	800	296	31528	6.90988e-07	3.19541	Chr12HA875, Chr11HA2010, Chr10HA1093, Chr05HA1519, Chr05HB1882, Chr11HB1904, Chr08HB9, Chr04HA2349, Chr12HA2843, Chr11HB1905, Chr04HA456, Chr05HA2050, Chr01HB134, Chr09HA1060, Chr12HB2682, Chr06HB428, Chr15HB1904, Chr06HA423, Chr12HB1312, Chr04HB465, Chr08HB1181, Chr07HA467, Chr11HA2009, Chr07HB481	9.19545e-06
Rhizome	00908 Zeatin biosynthesis	A09100 Metabolism	14	800	116	31528	1.51921e-06	4.75638	Chr08HA633, Chr01HA3255, Chr02HB2824, Chr10HB89, Chr02HA2997, Chr08HA2967, Chr14HA2040, Chr01HB3043, Chr14HB1955, Chr11HB767, Chr10HA87, Chr11HA803, Chr08HB624, Chr08HB2741	1.87731e-05
Rhizome	00051 Fructose and mannose metabolism	A09100 Metabolism	20	800	250	31528	7.02521e-06	3.1528	Chr11HA2010, Chr12HB103, Chr12HB102, Chr11HB1904, Chr12HA100, Chr11HB1905, Chr12HA1979, Chr01HB137, Chr07HA107, Chr01HB3658, Chr08HA2686, Chr06HB428, Chr13HA2150, Chr06HA423, Chr12HB1312, Chr13HA916, Chr12HB1832, Chr01HA172, Chr01HA3887, Chr11HA2009	8.10241e-05
Rhizome	04016 MAPK signaling pathway - plant	A09130 Environmental Information Processing	35	800	658	31528	3.81694e-05	2.09628	Chr01HA3030, Chr12HA2079, Chr02HA1267, Chr12HB795, Chr15HB1289, Chr08HB2508, Chr12HA1764, Chr12HA805, Chr09HA369, Chr01HB2821, Chr15HA1322, Chr04HB2986, Chr09HA816, Chr12HA2370, Chr12HB2208, Chr10HA20, Chr12HB327, Chr09HB382, Chr04HA653, Chr15HA58, Chr16HB1265, Chr15HB52, Chr06HB2254, Chr12HA319, Chr08HA2411, Chr16HB1189, Chr01HB147, Chr06HA2314, Chr09HB812, Chr08HA2728, Chr11HB1088, Chr16HA1207,…	0.000412707
RhizomeRoot	00940 Phenylpropanoid biosynthesis	A09100 Metabolism	93	1037	492	31528	4.44089e-16	5.74692	Chr12HA1761, Chr02HB2538, Chr15HB1563, Chr04HA1823, Chr11HB2522, Chr07HB975, Chr12HA1768, Chr04HB510, Chr08HA2767, Chr07HA1502, Chr07HB814, Chr04HA1385, Chr03HA898, Chr11HB143, Chr03HA893, Chr12HB286, Chr11HB505, Chr08HB2535, Chr11HA736, Chr11HB701, Chr11HB702, Chr12HA2099, Chr01HA3536, Chr07HB1118, Chr12HA535, Chr13HB291, Chr12HB542, Chr01HA1143, Chr02HA347, Chr07HA2883, Chr01HB1100, Chr15HA939,…	3.75255e-14
RhizomeRoot	00199 Cytochrome P450	A09180 Brite Hierarchies	53	1037	451	31528	1.33227e-15	3.57287	Chr02HA3147, Chr09HA1962, Chr02HB986, Chr15HB67, Chr15HB66, Chr02HA2539, Chr02HB2972, Chr07HB814, Chr15HA82, Chr10HA804, Chr05HB917, Chr15HA80, Chr05HB916, Chr06HB1093, Chr11HB308, Chr12HB1814, Chr05HA942, Chr05HA941, Chr14HB2097, Chr02HA2422, Chr02HA2421, Chr02HA1016, Chr02HA2428, Chr05HB2503, Chr15HB73, Chr09HB1960, Chr15HB72, Chr14HA2181, Chr11HA322, Chr05HA2703, Chr05HB1062, Chr02HB2239, Chr1…	5.62883e-14
RhizomeRoot	03000 Transcription factors	A09180 Brite Hierarchies	146	1037	2088	31528	3.33067e-16	2.12589	Chr11HB2648, Chr07HB2877, Chr15HB857, Chr08HA1670, Chr01HA3133, Chr15HA883, Chr12HB673, Chr11HB1953, Chr01HB2921, Chr02HB1362, Chr11HB266, Chr14HA476, Chr03HA415, Chr03HB2958, Chr08HB2971, Chr06HA3399, Chr06HB3107, Chr03HA3705, Chr03HA2212, Chr03HA3948, Chr11HA2292, Chr02HA2665, Chr07HA2963, Chr12HB828, Chr09HA330, Chr13HA2479, Chr13HA2236, Chr04HB867, Chr02HB2220, Chr11HA294, Chr11HB255, Chr04HB…	5.62883e-14
RhizomeRoot	00941 Flavonoid biosynthesis	A09100 Metabolism	33	1037	184	31528	1.77636e-15	5.45273	Chr06HA3290, Chr05HB1062, Chr12HA1783, Chr01HA3353, Chr01HA3396, Chr13HA294, Chr07HB975, Chr13HA1873, Chr01HB3139, Chr07HB814, Chr03HA898, Chr12HB1671, Chr11HB143, Chr03HA893, Chr13HB1681, Chr01HB3176, Chr05HA1104, Chr11HA2820, Chr13HA1705, Chr13HB291, Chr12HA595, Chr07HA799, Chr01HB3344, Chr12HB408, Chr06HB3224, Chr12HB603, Chr11HB2711, Chr12HB405, Chr11HA148, Chr03HB918, Chr12HB2879, Chr03HB914…	6.00409e-14
RhizomeRoot	02000 Transporters	A09180 Brite Hierarchies	133	1037	1987	31528	4.10783e-15	2.03503	Chr16HB1214, Chr07HB2479, Chr03HA3718, Chr04HB479, Chr02HB49, Chr04HB478, Chr02HB48, Chr06HB3078, Chr07HB783, Chr01HA131, Chr08HB2218, Chr08HB2852, Chr05HA201, Chr02HA2662, Chr08HB255, Chr12HA1039, Chr10HA2465, Chr04HB987, Chr04HA657, Chr16HA1700, Chr05HA3116, Chr06HA727, Chr03HB3652, Chr14HB1960, Chr15HB111, Chr08HB2105, Chr16HB1619, Chr12HA2485, Chr05HA3118, Chr02HB243, Chr02HA3351, Chr04HA528,…	1.15704e-13
RhizomeRoot	99980 Enzymes with EC numbers	A09190 Not Included in Pathway or Brite	73	1037	1239	31528	1.27074e-06	1.7913	Chr14HA1945, Chr01HB538, Chr13HB1939, Chr08HA172, Chr14HA1820, Chr13HB2592, Chr07HB975, Chr05HA3383, Chr16HB2422, Chr03HA898, Chr03HA893, Chr15HA252, Chr10HB299, Chr03HB3404, Chr02HA2011, Chr05HB1372, Chr13HB291, Chr04HA5, Chr11HB181, Chr02HB1852, Chr15HA97, Chr10HA2384, Chr14HA1530, Chr15HA98, Chr14HB773, Chr01HA2759, Chr09HA965, Chr11HA2976, Chr13HB442, Chr16HA1222, Chr05HB842, Chr03HA2489, Chr…	2.14756e-05
RhizomeRoot	00380 Tryptophan metabolism	A09100 Metabolism	20	1037	181	31528	2.42601e-06	3.35946	Chr03HA3648, Chr13HB291, Chr13HA294, Chr03HB3581, Chr07HB975, Chr06HB120, Chr06HB2982, Chr03HA898, Chr03HB3337, Chr03HA3390, Chr11HB2221, Chr03HA893, Chr06HB1093, Chr09HA909, Chr03HB918, Chr11HA769, Chr01HA3773, Chr03HB914, Chr06HA3059, Chr11HB738	3.72724e-05
RhizomeRoot	00908 Zeatin biosynthesis	A09100 Metabolism	15	1037	116	31528	6.40337e-06	3.93143	Chr08HA554, Chr02HB986, Chr02HA1016, Chr08HB550, Chr15HB2343, Chr14HA2267, Chr14HA2266, Chr03HA1458, Chr03HB1566, Chr07HA245, Chr14HB2169, Chr03HA1493, Chr14HB2168, Chr05HA600, Chr03HB3404	8.32438e-05
RhizomeRoot	00902 Monoterpenoid biosynthesis	A09100 Metabolism	13	1037	88	31528	5.98884e-06	4.49136	Chr13HA2615, Chr02HA2524, Chr01HB2906, Chr12HA1737, Chr13HB2592, Chr02HB1852, Chr02HB2884, Chr12HA1736, Chr09HA965, Chr01HA3116, Chr05HA857, Chr02HA2011, Chr05HB842	8.43428e-05
RhizomeRoot	00905 Brassinosteroid biosynthesis	A09100 Metabolism	11	1037	65	31528	8.14315e-06	5.14514	Chr14HB2097, Chr02HA2422, Chr02HA2421, Chr14HA2181, Chr11HA322, Chr02HB2239, Chr02HA2428, Chr05HA2703, Chr11HB308, Chr02HB2237, Chr05HB2503	9.17461e-05
RootTuber	00904 Diterpenoid biosynthesis	A09100 Metabolism	10	238	199	31528	3.05566e-06	6.65681	Chr06HA1490, Chr11HA2766, Chr07HB180, Chr12HB491, Chr11HB2657, Chr12HA171, Chr12HB171, Chr07HA171, Chr01HA3745, Chr06HB1464	0.000357512
RootTuber	03000 Transcription factors	A09180 Brite Hierarchies	33	238	2088	31528	4.71656e-05	2.09364	Chr01HA923, Chr15HA29, Chr09HA242, Chr11HB1673, Chr01HB877, Chr15HB24, Chr03HA3358, Chr06HB3133, Chr04HA2054, Chr12HB119, Chr06HA3197, Chr10HB396, Chr10HB2129, Chr08HA3167, Chr12HA115, Chr04HA2964, Chr15HB1771, Chr13HA2573, Chr10HA2221, Chr16HB1188, Chr01HB2797, Chr09HB248, Chr16HA1206, Chr04HB1920, Chr11HB555, Chr11HA603, Chr01HA3005, Chr10HA398, Chr11HB734, Chr11HA767, Chr11HA1784, Chr13HB2549,…	0.00275919
RootTuber	01040 Biosynthesis of unsaturated fatty acids	A09100 Metabolism	5	238	77	31528	0.000298392	8.60199	Chr04HA285, Chr08HB1947, Chr12HB2898, Chr12HA3061, Chr04HB290	0.00698238
RootTuber	03029 Mitochondrial biogenesis	A09180 Brite Hierarchies	23	238	1354	31528	0.000262564	2.25024	Chr04HB938, Chr11HA2472, Chr01HB1308, Chr04HA918, Chr12HA1820, Chr01HA1360, Chr06HB860, Chr06HB861, Chr03HA2820, Chr06HA637, Chr08HB1582, Chr08HA1806, Chr06HA852, Chr03HB235, Chr11HB2352, Chr06HA853, Chr03HA222, Chr10HB205, Chr02HB3149, Chr06HB636, Chr03HB2779, Chr02HA295, Chr10HA199	0.00768001
RootTuber	04120 Ubiquitin mediated proteolysis	A09120 Genetic Information Processing	10	238	503	31528	0.00516755	2.63361	Chr07HA2419, Chr12HB2276, Chr03HB1698, Chr14HB2196, Chr08HA1450, Chr14HA2292, Chr12HA2438, Chr08HB1222, Chr11HB2180, Chr03HA1624	0.0755754
RootTuber	02000 Transporters	A09180 Brite Hierarchies	26	238	1987	31528	0.00454904	1.73338	Chr15HB733, Chr04HA1582, Chr07HA593, Chr15HB281, Chr10HA2259, Chr12HB1578, Chr14HB727, Chr12HA1681, Chr02HA3001, Chr02HB2829, Chr04HA836, Chr10HB1515, Chr04HB3361, Chr05HB1198, Chr01HB1067, Chr14HA692, Chr04HA3392, Chr03HB119, Chr11HB2196, Chr15HA1495, Chr15HA761, Chr10HB2166, Chr05HA1236, Chr02HA295, Chr11HA2313, Chr15HA283	0.0760339
RootTuber	00500 Starch and sucrose metabolism	A09100 Metabolism	10	238	593	31528	0.0152258	2.23391	Chr04HA171, Chr05HB1261, Chr10HB1685, Chr02HA2745, Chr10HA1730, Chr02HB2558, Chr08HB1562, Chr04HB170, Chr05HA1292, Chr16HB1234	0.161947
RootTuber	04130 SNARE interactions in vesicular transport	A09120 Genetic Information Processing	5	238	215	31528	0.0240026	3.08071	Chr02HB3166, Chr03HA2522, Chr02HA943, Chr03HB2481, Chr02HA3320	0.175519
RootTuber	00199 Cytochrome P450	A09180 Brite Hierarchies	8	238	451	31528	0.0218707	2.34981	Chr15HA128, Chr15HA2347, Chr03HB3786, Chr15HB123, Chr12HB491, Chr04HA757, Chr03HA3865, Chr01HA3745	0.182777
RootTuber	04031 GTP-binding proteins	A09180 Brite Hierarchies	6	238	301	31528	0.0272975	2.64061	Chr01HB3071, Chr01HA1363, Chr16HB524, Chr10HB344, Chr01HB1311, Chr16HA528	0.187871
Bud	00199 Cytochrome P450	A09180 Brite Hierarchies	40	514	451	31528	0	5.44022	Chr07HA1160, Chr07HB2313, Chr06HB2503, Chr12HA484, Chr07HA1321, Chr05HA491, Chr07HB1286, Chr07HA2412, Chr06HB1095, Chr02HB2236, Chr11HA54, Chr02HA2913, Chr14HB471, Chr14HB472, Chr14HA440, Chr06HA1116, Chr08HB2097, Chr14HB468, Chr14HB469, Chr06HA655, Chr14HA438, Chr14HB1872, Chr14HA439, Chr06HA2581, Chr02HA2420, Chr04HB409, Chr01HA2353, Chr07HB1157, Chr11HB62, Chr02HB2721, Chr11HA64, Chr01HB2179, …	0
Bud	00944 Flavone and flavonol biosynthesis	A09100 Metabolism	12	514	48	31528	1.26945e-11	15.3346	Chr14HA442, Chr14HA443, Chr14HB468, Chr14HB469, Chr02HA2811, Chr14HA438, Chr14HA439, Chr14HB471, Chr14HB472, Chr14HA440, Chr03HB3679, Chr14HB464	4.9826e-10
Bud	04075 Plant hormone signal transduction	A09130 Environmental Information Processing	40	514	941	31528	4.47305e-08	2.60738	Chr01HA2580, Chr08HA1991, Chr02HA278, Chr02HB106, Chr01HA1176, Chr07HB1123, Chr07HB1046, Chr01HB1156, Chr03HB1260, Chr11HB2520, Chr04HB516, Chr11HB2844, Chr07HA329, Chr07HA1129, Chr04HA503, Chr01HB2583, Chr06HA2724, Chr06HB2281, Chr12HB1656, Chr14HA418, Chr11HA1235, Chr08HB1769, Chr01HA2495, Chr02HA108, Chr13HA2255, Chr15HA1390, Chr03HB3690, Chr01HB2314, Chr11HB2339, Chr01HB2313, Chr12HB2510, Chr…	8.77836e-07
Bud	00940 Phenylpropanoid biosynthesis	A09100 Metabolism	25	514	492	31528	6.92034e-07	3.11679	Chr08HA2682, Chr04HA1826, Chr04HA644, Chr03HB3580, Chr08HA2766, Chr08HA1707, Chr13HB417, Chr06HA655, Chr03HA3572, Chr14HB1872, Chr01HA3631, Chr08HB2459, Chr08HB1485, Chr10HB452, Chr03HB3504, Chr03HA3647, Chr05HB1132, Chr12HB2033, Chr14HB356, Chr05HA1173, Chr14HA347, Chr06HB656, Chr08HA2926, Chr13HA411, Chr08HB2546	1.08649e-05
Bud	00910 Nitrogen metabolism	A09100 Metabolism	10	514	97	31528	4.30262e-06	6.32356	Chr05HB2594, Chr06HA2529, Chr05HB2579, Chr06HB223, Chr05HA2805, Chr16HB2299, Chr05HA2788, Chr01HA534, Chr16HA2487, Chr06HB2453	6.14101e-05
Bud	00941 Flavonoid biosynthesis	A09100 Metabolism	13	514	184	31528	1.13477e-05	4.3337	Chr14HB471, Chr14HB472, Chr14HA440, Chr14HB464, Chr14HA442, Chr14HA443, Chr14HB468, Chr14HB469, Chr06HB656, Chr06HA655, Chr14HA438, Chr14HB1872, Chr14HA439	0.000148465
Bud	00906 Carotenoid biosynthesis	A09100 Metabolism	9	514	103	31528	4.90444e-05	5.35968	Chr07HA1160, Chr01HA2353, Chr07HB1157, Chr07HA1321, Chr07HB1286, Chr02HB2721, Chr02HA2913, Chr01HB2179, Chr02HA2592	0.000592305
Bud	03000 Transcription factors	A09180 Brite Hierarchies	58	514	2088	31528	5.39196e-05	1.70385	Chr16HB385, Chr16HB1612, Chr09HA1046, Chr08HA1712, Chr01HB655, Chr15HB1600, Chr11HB2844, Chr07HA329, Chr06HA2743, Chr11HA259, Chr02HA340, Chr14HB2485, Chr13HB2514, Chr06HB2215, Chr11HB2418, Chr04HB105, Chr02HA2548, Chr01HB3289, Chr01HB3487, Chr12HB2510, Chr06HA3028, Chr06HB930, Chr11HB2771, Chr08HB1490, Chr14HB937, Chr11HA2531, Chr06HA927, Chr15HB274, Chr02HA430, Chr04HA2978, Chr01HA1176, Chr14HA…	0.00060467
Bud	00561 Glycerolipid metabolism	A09100 Metabolism	14	514	287	31528	0.000294271	2.99212	Chr05HB2098, Chr02HA2595, Chr02HB2408, Chr09HA1294, Chr06HB1172, Chr07HB2453, Chr06HB1030, Chr08HA2379, Chr05HA2277, Chr08HB2172, Chr05HB935, Chr06HA1200, Chr05HB811, Chr06HA1055	0.00308004
Bud	00909 Sesquiterpenoid and triterpenoid biosynthesis	A09100 Metabolism	10	514	170	31528	0.000505782	3.60815	Chr10HB745, Chr12HA484, Chr12HB683, Chr11HB62, Chr10HA55, Chr11HB1015, Chr11HA64, Chr10HA742, Chr12HA690, Chr01HA3744	0.00496298
RootTuberRoot	03000 Transcription factors	A09180 Brite Hierarchies	91	434	2088	31528	4.44089e-16	3.16605	Chr03HA3955, Chr08HB2927, Chr16HB781, Chr01HA3293, Chr03HA1454, Chr02HB589, Chr02HA2338, Chr07HB1101, Chr12HA38, Chr05HB2896, Chr10HA2672, Chr13HA2586, Chr01HB3537, Chr09HB874, Chr09HA423, Chr13HB2034, Chr05HA2736, Chr10HB2473, Chr16HB73, Chr08HB2453, Chr13HA1946, Chr15HA933, Chr08HB330, Chr04HA3015, Chr08HA2678, Chr08HA2677, Chr03HA3940, Chr10HA2582, Chr06HB220, Chr06HB2498, Chr11HA165, Chr03HB3…	5.41789e-14
RootTuberRoot	00537 Glycosylphosphatidylinositol (GPI)-anchored proteins	A09180 Brite Hierarchies	15	434	119	31528	1.06687e-10	9.15695	Chr10HB1633, Chr10HB1634, Chr10HB1631, Chr12HA2007, Chr10HB1632, Chr10HA1672, Chr10HA2740, Chr10HA1660, Chr10HA1671, Chr10HB1626, Chr10HB1629, Chr10HA1669, Chr10HA1676, Chr10HA1674, Chr01HA3600	6.50791e-09
RootTuberRoot	04016 MAPK signaling pathway - plant	A09130 Environmental Information Processing	31	434	658	31528	3.60614e-09	3.42249	Chr13HA1999, Chr12HA2673, Chr05HA890, Chr01HA3593, Chr01HB699, Chr03HA3576, Chr13HA1974, Chr14HB520, Chr10HA2215, Chr03HA3594, Chr03HB3507, Chr16HA742, Chr03HB3528, Chr10HA562, Chr05HB874, Chr12HA1796, Chr01HA713, Chr10HB2124, Chr05HB2700, Chr03HB101, Chr13HA2531, Chr01HB3366, Chr13HB1971, Chr14HA500, Chr11HA2617, Chr13HB1970, Chr03HA101, Chr05HB869, Chr05HA2924, Chr13HB2505, Chr05HA896	1.4665e-07
RootTuberRoot	00906 Carotenoid biosynthesis	A09100 Metabolism	11	434	103	31528	1.89953e-07	7.75822	Chr03HB3402, Chr07HA1282, Chr03HB3400, Chr07HB1247, Chr16HB1380, Chr03HA3461, Chr03HA3145, Chr11HB2855, Chr11HA2961, Chr03HB3091, Chr03HA3458	5.79357e-06
RootTuberRoot	04075 Plant hormone signal transduction	A09130 Environmental Information Processing	30	434	941	31528	2.15582e-05	2.316	Chr12HA2673, Chr01HB218, Chr05HA890, Chr07HB1101, Chr10HA2673, Chr01HB699, Chr03HA3576, Chr14HB520, Chr10HA2215, Chr09HB85, Chr09HA87, Chr03HA3594, Chr03HB3507, Chr03HB3528, Chr05HB874, Chr01HA713, Chr12HA2245, Chr10HB2124, Chr09HA2148, Chr03HB101, Chr01HA253, Chr13HA2531, Chr06HB2231, Chr14HA500, Chr11HA2617, Chr03HA101, Chr05HB869, Chr10HB2563, Chr13HB2505, Chr05HA896	0.00043835
RootTuberRoot	00520 Amino sugar and nucleotide sugar metabolism	A09100 Metabolism	21	434	551	31528	3.13194e-05	2.76869	Chr10HB1952, Chr10HB1942, Chr02HB1932, Chr11HA41, Chr10HB1938, Chr10HA2012, Chr10HA2021, Chr10HB1925, Chr10HB1914, Chr11HA40, Chr10HB1915, Chr03HB140, Chr03HA105, Chr10HA1964, Chr10HA2006, Chr10HA2018, Chr10HA2029, Chr03HA137, Chr03HB105, Chr02HA2094, Chr16HA742	0.000545853
RootTuberRoot	04145 Phagosome	A09140 Cellular Processes	15	434	329	31528	5.9557e-05	3.31209	Chr10HB1633, Chr10HB1634, Chr10HB1631, Chr12HA2007, Chr10HB1632, Chr10HA1672, Chr10HA2740, Chr10HA1660, Chr10HA1671, Chr10HB1626, Chr10HB1629, Chr10HA1669, Chr10HA1676, Chr10HA1674, Chr01HA3600	0.000908244
RootTuberRoot	03110 Chaperones and folding catalysts	A09180 Brite Hierarchies	26	434	952	31528	0.000810792	1.98401	Chr08HA2681, Chr01HB2520, Chr10HA1660, Chr08HA2304, Chr10HB1626, Chr10HB1629, Chr10HA1669, Chr13HB1842, Chr08HB2093, Chr01HA2707, Chr06HB2419, Chr08HB2456, Chr10HB1633, Chr10HB1634, Chr10HB1631, Chr12HA2007, Chr10HB1632, Chr10HA1672, Chr10HA2740, Chr10HA1671, Chr10HA1676, Chr10HA1674, Chr01HA3600, Chr05HA538, Chr06HA2492, Chr05HB522	0.00899242
RootTuberRoot	00945 Stilbenoid, diarylheptanoid and gingerol biosynthesis	A09100 Metabolism	5	434	80	31528	0.00498795	4.54032	Chr02HB3254, Chr01HB160, Chr01HA195, Chr12HA3042, Chr02HA3407	0.0507108
RootTuberRoot	01002 Peptidases and inhibitors	A09180 Brite Hierarchies	23	434	1010	31528	0.0135055	1.6543	Chr10HB1633, Chr06HB3127, Chr10HB1634, Chr10HB1631, Chr12HA2007, Chr10HB1632, Chr06HA3192, Chr10HA1672, Chr10HA2179, Chr10HA2740, Chr10HA1660, Chr10HA1671, Chr10HB1626, Chr01HB3515, Chr10HB1629, Chr06HB1321, Chr10HA1669, Chr01HA3748, Chr10HA1676, Chr10HA1674, Chr01HA3600, Chr09HB34, Chr09HA37	0.11769

## Sheet: Table S5
Supplementary Table S5. The genes specifically expressed in different organs.
Preferred Sample	TAU Index	Gene ID	Bud	Flower	InnerBract	Leaf	OutBract	Pedicel	Rhizome	RhizomeRoot	RootTuber	RootTuberRoot	Annotation1	Annotation2	Type1	Type2
Flower	0.990103	Chr10HB2574	0.138335	22.2357	0.14824	0.0552254	0.580303	0.318895	0.0785639	0.476845	0.0572637	0.126879	XP_009402797.1	sugar carrier protein C-like [Musa acuminata subsp. malaccensis]	sugar carrier protein C	NaN
Flower	0.990222	Chr01HA279	0.00306633	1.31542	0.0427908	0.00931867	0.049008	0.0104111	0.0011677	0	0	0	XP_039121355.1	alkaline/neutral invertase F [Dioscorea cayenensis subsp. rotundata]; alkaline/neutral invertase F [Dioscorea cayenensis subsp. rotundata]	NI	NaN
Flower	0.990311	Chr02HB2814	0.126874	11.8093	0.189022	0.0935359	0.461046	0.0415207	0.108569	0.00917125	0	0	XP_018685512.1	L-ascorbate oxidase homolog isoform X1 [Musa acuminata subsp. malaccensis]	AO	NaN
Flower	0.990336	Chr14HB2119	0.435488	9.71768	0	0.01766	0	0	0.0342071	0.034393	0.0590857	0.264347	NaN	NaN	NaN	NaN
Flower	0.990517	Chr09HA1043	0.091196	36.1208	1.17337	0.464274	0.937882	0.358375	0	0.057598	0	0	NaN	NaN	NaN	NaN
Flower	0.990546	Chr04HA229	0.0668242	2.51482	0	0.0447927	0.00246692	0.013343	0.014795	0.013435	0	0.058317	XP_010916998.1	aldose 1-epimerase [Elaeis guineensis]; aldose 1-epimerase [Elaeis guineensis]	Mutarotase	NaN
Flower	0.990583	Chr15HA1366	0.0601443	4.80368	0.0437494	0.00785744	0.0110754	0.0231035	0.0121196	0.109957	0.0113243	0.12779	NaN	NaN	NaN	NaN
Flower	0.990659	Chr01HA1251	0	6.14903	0.0676601	0.0244013	0.0511693	0	0	0.0101005	0	0.363615	XP_009390326.1	protein LURP-one-related 6 [Musa acuminata subsp. malaccensis]	LOR	NaN
Flower	0.99066	Chr03HB372	0.035998	5.23815	0.0471591	0.0290446	0.0824016	0.0640206	0.0286173	0.0955238	0.029114	0.028418	XP_009399915.2	L-ascorbate oxidase homolog [Musa acuminata subsp. malaccensis]	AO	NaN
Flower	0.990717	Chr04HB1901	0.0046565	16.4197	0.0593774	1.11621	0.0906794	0.0339139	0	0.0232068	0	0.043701	XP_009387955.1	LIM domain-containing protein PLIM2c-like [Musa acuminata subsp. malaccensis]	PLIM2c	NaN
Flower	0.990788	Chr08HB290	0.205137	12.627	0.171373	0.120572	0.195476	0.126193	0.0699638	0.116083	0	0.0421195	KAG1367649.1	putative Werner Syndrome-like exonuclease [Cocos nucifera]	WRNEXO	NaN
Flower	0.990799	Chr01HB856	0.0142339	2.27318	0.00711304	0.0348985	0.0287088	0.025645	0.0122323	0.020722	0	0.044683	XP_009420000.1	pollen receptor-like kinase 5 [Musa acuminata subsp. malaccensis]	PRK	NaN
Flower	0.990817	Chr05HA800	0	1.33361	0	0	0.00358033	0	0	0.0260342	0	0.080608	XP_009413360.1	protein C2-DOMAIN ABA-RELATED 3-like isoform X1 [Musa acuminata subsp. malaccensis]	CAR	NaN
Flower	0.990827	Chr04HB548	0.0267545	4.7294	0.0213801	0.0232776	0.0313494	0.0695162	0.158718	0.0091865	0.0502443	0	XP_010940334.1	metal-nicotianamine transporter YSL12 [Elaeis guineensis]	YSL12	NaN
Flower	0.990855	Chr14HA1698	0.0396311	7.58299	0.0598137	0.0375366	0.0775235	0.0530484	0.0172808	0.0965363	0.012397	0.230317	XP_030456620.1	senescence-specific cysteine protease SAG39-like [Syzygium oleosum]	SAG39	NaN
Flower	0.990973	Chr05HA850	0.00189058	2.47393	0.00183779	0.0178124	0.0206712	0.00297878	0.00408193	0.0156078	0	0.136107	XP_018682919.1	pectinesterase-like [Musa acuminata subsp. malaccensis]	PE	NaN
Flower	0.991011	Chr13HB2401	0.76396	73.757	1.30729	0.979421	1.51856	0.461191	0.292123	0.236044	0.070517	0.337701	XP_009416873.1	transcription factor ILI5-like [Musa acuminata subsp. malaccensis]	ILI	NaN
Flower	0.9911	Chr11HA213	0.17692	15.961	0.33462	0.0879083	0.467197	0.0417341	0.0736864	0.0540667	0.00614833	0.0361725	XP_018684815.1	sucrose synthase 1-like [Musa acuminata subsp. malaccensis]; sucrose synthase 1-like [Musa acuminata subsp. malaccensis]	SUS	NaN
Flower	0.991115	Chr05HA58	0	4.02695	0	0.230681	0.0061765	0.0197306	0	0	0.024135	0.0412925	NaN	NaN	NaN	NaN
Flower	0.991116	Chr12HA1770	0.0418875	11.29	0.121036	0.0287091	0.157891	0.229289	0.147352	0.070334	0.0500717	0.0561035	XP_009417893.1	calmodulin-3 [Musa acuminata subsp. malaccensis]	CML	NaN
Flower	0.991118	Chr16HA981	3.52797	357.363	4.92815	2.9575	3.03536	3.66729	2.75917	1.73036	3.7463	2.21488	XP_016491733.1	extracellular ribonuclease LE-like [Nicotiana tabacum]	extracellular ribonuclease	NaN
Flower	0.991153	Chr11HB2438	0.00692254	1.4171	0.00330748	0	0.0155284	0.000952833	0.0013615	0.03468	0	0.050081	XP_009385224.1	receptor-like protein kinase ANXUR1 [Musa acuminata subsp. malaccensis]	ANXUR1	NaN
Flower	0.991171	Chr11HB2239	0.0602582	23.1054	0.150173	0.0251021	0.491934	0.0176382	0.0737753	0.24956	0.241906	0.525543	XP_018674455.1	MADS-box transcription factor 3-like isoform X2 [Musa acuminata subsp. malaccensis]	MADS-box	NaN
Flower	0.991215	Chr06HA3081	0.0798437	12.4864	0.185036	0.0860854	0.211451	0.214822	0.0338915	0.10443	0	0.0716665	NaN	NaN	NaN	NaN
Flower	0.991216	Chr09HB1034	0.0610334	46.4766	1.94882	0.319141	1.03856	0.225722	0	0.0811557	0	0	XP_018681872.1	floral homeotic protein AGAMOUS-like isoform X2 [Musa acuminata subsp. malaccensis]	MADS-box	AGL
Flower	0.991296	Chr02HA292	0	12.3109	0.373639	0.097787	0.180705	0.0725287	0.0248578	0.102251	0	0.11265	NaN	NaN	NaN	NaN
Flower	0.991306	Chr03HA971	0.00552654	2.83545	0.0753438	0.00565317	0.107529	0.0132881	0	0.00674375	0	0.0077785	XP_010922677.1	alanine--glyoxylate aminotransferase 2 homolog 3, mitochondrial [Elaeis guineensis]	AGXT	NaN
Flower	0.991312	Chr01HB438	0.027966	2.67415	0.0566689	0.00688989	0.0501752	0.0254657	0.021607	0.0015125	0	0.018804	XP_009385240.2	subtilisin-like protease SBT1.7 [Musa acuminata subsp. malaccensis]	SBT1	NaN
Flower	0.991334	Chr03HB1000	0.0059305	3.07062	0.08072	0.00589883	0.117485	0.014309	0	0.007037	0	0.008117	XP_010922677.1	alanine--glyoxylate aminotransferase 2 homolog 3, mitochondrial [Elaeis guineensis]	AGXT	NaN
Flower	0.991368	Chr11HA536	0.564948	23.7546	0.177044	0.509977	0.234751	0.0761418	0.0103473	0.112803	0	0.159345	XP_009381235.2	cytokinin dehydrogenase 6 [Musa acuminata subsp. malaccensis]	cytokinin dehydrogenase	NaN
Flower	0.99138	Chr08HB2167	0	1.65325	0.000666625	0.0886565	0.0389416	0	0	0	0	0	XP_018676076.1	calmodulin-like protein 3 [Musa acuminata subsp. malaccensis]	CML	NaN
Flower	0.991484	Chr08HB242	0	4.08417	0.0867466	0.0578697	0.164596	0	0	0	0	0.0038215	NaN	NaN	NaN	NaN
Flower	0.991491	Chr10HA2125	0.124219	13.1641	0.155072	0.0468223	0.19148	0.0139255	0.0705215	0.201007	0.0197507	0.185262	NaN	NaN	NaN	NaN
Flower	0.991518	Chr15HB1549	0.0688061	16.3353	0.0608035	0.685706	0.199136	0.132979	0.00555593	0.0451382	0.00751267	0.041341	XP_010942146.1	plasma membrane ATPase 4 [Elaeis guineensis]	plasma membrane ATPase	NaN
Flower	0.991575	Chr14HB81	0.00608417	4.82768	0.0490554	0.00376356	0.109143	0.12621	0.0646195	0	0.007193	0	XP_009405960.1	TBC1 domain family member 15-like [Musa acuminata subsp. malaccensis]	TBC1D	NaN
Flower	0.991607	Chr05HB2658	0.572405	60.6842	0.832269	0.395017	0.983021	0.26547	0.317721	0.408105	0.068124	0.741518	XP_009392744.1	protein REVEILLE 8-like isoform X1 [Musa acuminata subsp. malaccensis]	RVE8	NaN
Flower	0.991646	Chr01HB1356	0.0146005	4.17914	0.0818302	0.0704934	0.114219	0.00845483	0.0021858	0	0	0.0224135	AFD36428.1	AG-like MADS box transcription factor [Canna indica]	MADS-box	AGL
Flower	0.991697	Chr11HB2211	0.150377	11.4528	0.147696	0.207327	0.186611	0.0565621	0.0137255	0.0654935	0	0.0280795	XP_009382248.1	polygalacturonase QRT3 [Musa acuminata subsp. malaccensis]	PG	NaN
Flower	0.99172	Chr09HB2160	0.0870208	59.8634	0.0439882	0.0930556	0.0188292	0.209299	0.0602998	1.20262	0	2.74564	XP_009405899.1	purple acid phosphatase 20 [Musa acuminata subsp. malaccensis]	PAP2	NaN
Flower	0.991824	Chr05HB99	0	3.52724	0	0.092784	0.0265026	0.0245431	0	0.027829	0	0.087888	NaN	NaN	NaN	NaN
Flower	0.99193	Chr07HA2800	0.0139208	1.72388	0	0	0.0185801	0.00213856	0	0.0231272	0	0.0674315	XP_010249803.1	actin-depolymerizing factor [Nelumbo nucifera]	ADF	NaN
Flower	0.99194	Chr06HA642	0.00358912	1.11519	0.00970215	0.0112318	0.0139324	0.00758617	0.0017204	0	0	0.0331305	NaN	NaN	NaN	NaN
Flower	0.991963	Chr11HA2330	0.369129	15.4488	0.0930866	0.0339154	0.132442	0.143786	0.196071	0.103991	0	0.045014	XP_020261562.1	thiol protease SEN102-like [Asparagus officinalis]; uncharacterized protein A4U43_C04F20260 [Asparagus officinalis]	SEN102	NaN
Flower	0.991969	Chr05HA3277	0.477147	55.6291	0.597223	0.383287	0.41395	0.222894	0.40126	0.390691	0.260163	0.874309	XP_010910268.1	beta-1,3-galactosyltransferase 8 [Elaeis guineensis]	B3GALT	NaN
Flower	0.992012	Chr07HA1365	0.00860275	1.95825	0.0147851	0.0238141	0.00781275	0.0544125	0.0100441	0	0.011101	0.0102035	XP_009398590.1	phosphoenolpyruvate carboxykinase [ATP]-like [Musa acuminata subsp. malaccensis]	GTP	NaN
Flower	0.992059	Chr05HA2883	0.568831	62.3261	0.883188	0.414252	1.04496	0.237115	0.310488	0.326689	0.0444257	0.624259	XP_009392744.1	protein REVEILLE 8-like isoform X1 [Musa acuminata subsp. malaccensis]	RVE8	NaN
Flower	0.992229	Chr08HB2350	0.220422	32.4619	0.423808	0.137015	0.708645	0.198664	0.305739	0.199372	0.0129513	0.0635995	XP_009394033.1	phospholipase D delta-like [Musa acuminata subsp. malaccensis]	PLDDELTA	NaN
Flower	0.992265	Chr11HA2333	0.139933	18.5689	0.295486	0.485655	0.224647	0.0144333	0.00864923	0.0339877	0	0.0898825	XP_009382248.1	polygalacturonase QRT3 [Musa acuminata subsp. malaccensis]	PG	NaN
Flower	0.992269	Chr04HA778	0.0237092	1.88888	0.0114473	0.0222213	0.0135536	0.0160759	0	0.0444273	0	0	XP_009396589.2	polcalcin Phl p 7-like isoform X1 [Musa acuminata subsp. malaccensis]	polcalcin	NaN
Flower	0.992289	Chr15HB315	0.11493	31.9701	0.984628	0.0576268	0.333273	0.0496062	0.00775927	0.483733	0.160582	0.026629	XP_010917382.1	FCS-Like Zinc finger 17 [Elaeis guineensis]	FCS	NaN
Flower	0.992317	Chr08HA628	0.123798	10.0835	0.146331	0.150677	0.193671	0.0357693	0.0243951	0.0225562	0	0	XP_018685512.1	L-ascorbate oxidase homolog isoform X1 [Musa acuminata subsp. malaccensis]	AO	NaN
Flower	0.992338	Chr07HB877	0.0101974	16.2265	0	0.00289967	0.0484584	0	0.105738	0.917407	0	0.034221	XP_010929602.1	bidirectional sugar transporter SWEET14 [Elaeis guineensis]	SWEET14	NaN
Flower	0.992871	Chr11HA2551	0.00653442	1.78968	0.0243196	0.007225	0.0321163	0.000952833	0.00409343	0.0245022	0	0.015082	XP_009385224.1	receptor-like protein kinase ANXUR1 [Musa acuminata subsp. malaccensis]	ANXUR1	NaN
Flower	0.992885	Chr05HB3040	0.449772	58.9934	0.555881	0.400188	0.486728	0.343433	0.42133	0.311434	0.179337	0.629744	XP_010910268.1	beta-1,3-galactosyltransferase 8 [Elaeis guineensis]	B3GALT	NaN
Flower	0.992895	Chr09HB1931	0.00126125	1.0669	0	0	0	0	0	0.0669615	0	0	XP_018682182.1	VAN3-binding protein-like isoform X3 [Musa acuminata subsp. malaccensis]	VAN3	NaN
Flower	0.992902	Chr07HB1324	0.00860275	2.00998	0.0147851	0.0238141	0.00781275	0.0522352	0.0100441	0	0.011101	0	XP_009398590.1	phosphoenolpyruvate carboxykinase [ATP]-like [Musa acuminata subsp. malaccensis]	GTP	NaN
Flower	0.992928	Chr03HA3931	0.00424888	1.69399	0.000746688	0	0.00139983	0.0012735	0.0045188	0.0050825	0.002142	0.0884105	NaN	NaN	NaN	NaN
Flower	0.992971	Chr01HB3566	0.00517642	2.62691	0.0521688	0.00370233	0.0362347	0.00896189	0.00842907	0	0	0.0515195	XP_009420793.1	cell division cycle 20.2, cofactor of APC complex-like [Musa acuminata subsp. malaccensis]	CDC	NaN
Flower	0.993017	Chr07HA589	0.00607046	7.01917	0	0	0.0451127	0.00114228	0.16423	0.106894	0.0549747	0.062723	NaN	NaN	NaN	NaN
Flower	0.99303	Chr09HA1044	0.0963037	79.8479	2.49227	0.435616	1.4207	0.516435	0.00986173	0.0376828	0	0	ABB92624.1	AGAMOUS-like protein [Alpinia oblongifolia]	MADS-box	AGL
Flower	0.993047	Chr15HA316	0.137798	31.9714	0.845487	0.0251102	0.336949	0.0421622	0	0.495177	0.0912397	0.026629	XP_010917382.1	FCS-Like Zinc finger 17 [Elaeis guineensis]	FCS	NaN
Flower	0.993058	Chr08HA2560	0.171775	31.0497	0.369131	0.106208	0.576154	0.175077	0.287904	0.181878	0.012936	0.0589105	XP_009394033.1	phospholipase D delta-like [Musa acuminata subsp. malaccensis]	PLDDELTA	NaN
Flower	0.993059	Chr11HB1498	0.0211976	2.18852	0.00511388	0.00263878	0.0398042	0.0370221	0.00787307	0.0091315	0	0.0139275	XP_009397667.1	mediator of RNA polymerase II transcription subunit 20a [Musa acuminata subsp. malaccensis]	MED	NaN
Flower	0.993094	Chr13HA2367	0	17.1567	0.354158	0	0.707989	0.00418422	0	0	0	0	ALX72088.1	YABBY2, partial [Kaempferia rubromarginata]	YABBY	NaN
Flower	0.993106	Chr05HA872	0.0252689	2.06832	0.00891973	0.00259811	0.0163654	0.0102292	0.00373113	0.0505333	0.00856533	0.002125	XP_009388282.1	benzyl alcohol O-benzoyltransferase [Musa acuminata subsp. malaccensis]	benzyl alcohol O-benzoyltransferase	NaN
Flower	0.993223	Chr02HA308	0.243635	35.9091	0.175751	0.283364	0.230028	0.259755	0.248139	0.221679	0.107904	0.419911	NaN	NaN	NaN	NaN
Flower	0.993253	Chr11HA78	0.005289	2.97929	0.00296467	0.0508774	0.00769575	0.00149111	0.0043222	0.0074105	0	0.100866	AIK66813.1	AGAMOUS-like MADS-box protein [Cocos nucifera]	MADS-box	AGL
Flower	0.993331	Chr15HA586	0	8.82877	0.00448187	0	0.525393	0	0	0	0	0	NaN	NaN	NaN	NaN
Flower	0.993369	Chr05HA59	0.00562042	18.0508	0.0121753	0.589256	0.151587	0.085237	0.0259244	0.0631952	0.00353267	0.140736	XP_009415991.1	granule-bound starch synthase 1, chloroplastic/amyloplastic [Musa acuminata subsp. malaccensis]; granule bound starch synthase [Musa acuminata AAA Group]	GBSS	NaN
Flower	0.993374	Chr01HA1407	0.020094	9.02607	0.181213	0.116679	0.205634	0.0124351	0.0021858	0	0	0	AFD36428.1	AG-like MADS box transcription factor [Canna indica]	MADS-box	AGL
Flower	0.993381	Chr02HA2309	0	1.81863	0	0	0.0154748	0	0	0	0	0.092865	NaN	NaN	NaN	NaN
Flower	0.993418	Chr10HB2433	0.00875108	6.76105	0.136344	0.0385199	0.115603	0.0625519	0	0.0169602	0.0217953	0	XP_009409985.1	transcription factor bHLH75-like [Musa acuminata subsp. malaccensis]	bHLH	NaN
Flower	0.993437	Chr09HB845	0.0020475	4.42895	0.182944	0.00598317	0.0564812	0.0038895	0.00463827	0.00561875	0	0	XP_018678638.1	alpha-amylase isozyme 3C-like [Musa acuminata subsp. malaccensis]	AMY	NaN
Flower	0.99344	Chr03HB3596	0.0829683	11.1746	0.0443858	0.0434116	0.0654361	0.0961956	0.273397	0.0246235	0	0.029334	XP_009384425.1	nicotianamine synthase 3-like [Musa acuminata subsp. malaccensis]	NAS	NaN
Flower	0.993443	Chr14HB2349	0.0457251	2.21037	0	0	0.00331675	0.0172413	0.0100735	0.0390387	0.0150377	0	NaN	NaN	NaN	NaN
Flower	0.993491	Chr05HB98	0.00567083	17.9011	0.013291	0.566251	0.138978	0.0861408	0.0258572	0.0611717	0.0106103	0.140672	XP_009415991.1	granule-bound starch synthase 1, chloroplastic/amyloplastic [Musa acuminata subsp. malaccensis]; granule bound starch synthase [Musa acuminata AAA Group]	GBSS	NaN
Flower	0.99352	Chr05HA3436	0.0975824	32.7776	0.530042	0.228113	0.403317	0.091083	0.0284802	0.0266328	0.03688	0.469579	XP_009396935.1	pollen-specific protein C13-like [Musa acuminata subsp. malaccensis]	PSP	NaN
Flower	0.99355	Chr08HB446	0.555761	28.8585	0.0756498	0.225065	0.166514	0.112627	0.0896795	0.221323	0.0373693	0.191215	XP_009405847.1	protein NRT1/ PTR FAMILY 8.1 [Musa acuminata subsp. malaccensis]; protein NRT1/ PTR FAMILY 8.1 [Musa acuminata subsp. malaccensis]; protein NRT1/ PTR FAMILY 8.1 [Musa acuminata subsp. malaccensis]; protein NRT1/ PTR FAMILY 8.1 [Musa acuminata subsp. malaccensis]; protein NRT1/ PTR FAMILY 8.1 [Musa acuminata subsp. malaccensis]; protein NRT1/ PTR FAMILY 8.1 [Musa acuminata subsp. malaccensis]	NRT1	NaN
Flower	0.993563	Chr09HA847	0.0020475	3.62652	0.123803	0	0.0774232	0	0.00120187	0.00561875	0	0	XP_018678638.1	alpha-amylase isozyme 3C-like [Musa acuminata subsp. malaccensis]	AMY	NaN
Flower	0.993567	Chr10HB405	0	3.36092	0	0	0.007542	0.00222228	0.0581935	0.019787	0.10685	0	NaN	NaN	NaN	NaN
Flower	0.993579	Chr05HB3355	0.00910412	5.77311	0.00498288	0.0275717	0.0439167	0.0830826	0	0.0744133	0.0634533	0.0271225	NaN	NaN	NaN	NaN
Flower	0.99366	Chr05HA332	0.010733	2.17459	0.0119563	0	0.0795955	0	0	0	0.021803	0	XP_020578202.1	dehydrin HIRD11 [Phalaenopsis equestris]; dehydrin HIRD11 [Phalaenopsis equestris]; dehydrin HIRD11 [Phalaenopsis equestris]	HIRD11	NaN
Flower	0.993664	Chr01HA902	0.0109734	2.53458	0.00374433	0.0242514	0.0235939	0.0124653	0.00777713	0.0219962	0	0.0397255	XP_009420000.1	pollen receptor-like kinase 5 [Musa acuminata subsp. malaccensis]	PRK	NaN
Flower	0.993667	Chr14HA1526	0.0281959	5.99262	0.0516959	0.0709579	0.0796748	0.0399231	0.007444	0.0189587	0.028221	0.016479	NaN	NaN	NaN	NaN
Flower	0.99367	Chr10HB2038	0.0943902	14.194	0.141494	0.023098	0.149621	0.0116079	0.0788447	0.166835	0.025217	0.117497	NaN	NaN	NaN	NaN
Flower	0.99398	Chr09HA764	0.223105	42.7153	0.484392	0.0571531	0.587702	0.222242	0.155672	0.38007	0	0.204111	XP_009394147.1	arabinogalactan peptide 20-like [Musa acuminata subsp. malaccensis]	arabinogalactan peptide	NaN
Flower	0.993995	Chr05HB924	0.26196	34.2472	0.488037	0.231262	0.462564	0.0922746	0.104403	0.00823625	0	0.202193	XP_009394250.1	BURP domain-containing protein 12-like [Musa acuminata subsp. malaccensis]	BURP	NaN
Flower	0.994002	Chr05HA3607	0.0252677	6.54247	0.0113485	0.0363302	0.0531666	0.0696262	0.0150707	0.064928	0.049816	0.0276375	NaN	NaN	NaN	NaN
Flower	0.994058	Chr04HA2065	0.123297	17.8784	0.0926544	0.0753928	0.0499914	0.0761696	0.0934632	0.370681	0.0199807	0.054523	XP_009390969.1	jasmonate O-methyltransferase [Musa acuminata subsp. malaccensis]	JMT	NaN
Flower	0.9941	Chr04HB2886	0.106984	10.6177	0.0662185	0.0801813	0.127445	0.0517593	0.0788661	0.027304	0.0159103	0.0091225	XP_020870328.1	ubiquitin thioesterase otubain-like [Arabidopsis lyrata subsp. lyrata]; hypothetical protein ARALYDRAFT_473019 [Arabidopsis lyrata subsp. lyrata]	OTU	NaN
Flower	0.994134	Chr05HB3196	0.0946851	32.5142	0.462934	0.153914	0.275227	0.0951808	0.0495945	0.0500525	0.0621397	0.47276	XP_009396935.1	pollen-specific protein C13-like [Musa acuminata subsp. malaccensis]	PSP	NaN
Flower	0.994153	Chr04HA67	0.00103542	2.94143	0.0160333	0.123767	0.00580308	0.00815556	0	0	0	0	NaN	NaN	NaN	NaN
Flower	0.994168	Chr16HA1010	0.00796837	2.17475	0.0137301	0.0174157	0	0.00316989	0.00776307	0.0155698	0	0.048524	XP_009402030.1	transcription factor MYB80 [Musa acuminata subsp. malaccensis]	MYB	NaN
Flower	0.994219	Chr11HA1560	0.00989317	2.14999	0.0134333	0.00263878	0.0135529	0.010204	0.0227091	0.0254948	0	0.0139275	XP_009397667.1	mediator of RNA polymerase II transcription subunit 20a [Musa acuminata subsp. malaccensis]	MED	NaN
Flower	0.994235	Chr15HB631	0.00761287	3.56684	0	0	0.0229964	0	0.0055178	0.0397788	0	0.109147	NaN	NaN	NaN	NaN
Flower	0.99426	Chr09HB1143	0.0158429	1.73726	0.00691875	0.00418389	0.0191843	0.00359444	0.0079963	0	0.0190387	0.0129835	XP_009403235.1	phosphatidylinositol/phosphatidylcholine transfer protein SFH12-like [Musa acuminata subsp. malaccensis]	SFH12	NaN
Flower	0.994273	Chr13HA1786	0.00604842	1.54221	0.00594204	0.0052585	0.00322608	0	0	0	0	0.059018	NaN	NaN	NaN	NaN
Flower	0.994286	Chr02HB412	0	1.06954	0	0.025503	0	0.0140113	0	0.015492	0	0	NaN	NaN	NaN	NaN
Flower	0.994335	Chr04HA2992	0	2.72743	0.00367121	0	0.0378048	0.00278561	0.0081501	0.00850075	0.026108	0.0520265	XP_010910431.2	actin-depolymerizing factor [Elaeis guineensis]	ADF	NaN
Flower	0.994343	Chr05HA950	0.279708	46.5094	0.63343	0.225932	0.525497	0.128584	0.0982783	0.015675	0	0.460958	XP_009394250.1	BURP domain-containing protein 12-like [Musa acuminata subsp. malaccensis]	BURP	NaN
Flower	0.994429	Chr01HB562	1.02783	85.9853	0.112457	0.039959	0.0841227	0.174114	0.724251	2.06866	0.0346187	0.0449085	XP_009397888.1	14 kDa proline-rich protein DC2.15-like [Musa acuminata subsp. malaccensis]	PRP	NaN
Flower	0.994495	Chr04HA535	0.0564083	7.51191	0.011461	0.0561144	0.0281427	0.0549423	0.117904	0.0229005	0.024331	0	XP_010940334.1	metal-nicotianamine transporter YSL12 [Elaeis guineensis]	YSL12	NaN
Flower	0.994527	Chr09HA1920	0.00126125	1.14364	0	0	0	0	0	0.055074	0	0	XP_018682182.1	VAN3-binding protein-like isoform X3 [Musa acuminata subsp. malaccensis]	VAN3	NaN
Flower	0.994544	Chr04HA2912	0.11822	12.4594	0.10103	0.0980993	0.164178	0.0651578	0.0312065	0.02474	0	0.0091225	XP_020870328.1	ubiquitin thioesterase otubain-like [Arabidopsis lyrata subsp. lyrata]; hypothetical protein ARALYDRAFT_473019 [Arabidopsis lyrata subsp. lyrata]	OTU	NaN
Flower	0.994676	Chr07HB2261	0.121332	14.8411	0.0778296	0.0734443	0.00763625	0.0232058	0.0230891	0.373691	0	0.010875	QPZ56417.1	Beta-carotene 3-hydroxylase 1 [Curcuma alismatifolia]	HYD	NaN
Flower	0.994686	Chr12HA490	0.069451	45.454	0.306107	0.147413	0.663972	0.121889	0.329475	0.0785378	0.0706493	0.386372	XP_018684799.1	MADS-box transcription factor 3-like isoform X3 [Musa acuminata subsp. malaccensis]	MADS-box	NaN
Flower	0.994694	Chr07HB599	0.00607046	7.18222	0	0	0.0792417	0.007394	0.126089	0.0725423	0	0.051611	NaN	NaN	NaN	NaN
Flower	0.994743	Chr11HA2357	0.0350225	22.1509	0.104882	0.00242711	0.517967	0.0168466	0.0386026	0.0508137	0.0671347	0.21439	XP_018674455.1	MADS-box transcription factor 3-like isoform X2 [Musa acuminata subsp. malaccensis]	MADS-box	NaN
Flower	0.994872	Chr15HA1605	0.0457971	16.0456	0.0374531	0.328885	0.154756	0.0691104	0.00162853	0.0208767	0.00751267	0.0744845	XP_010942146.1	plasma membrane ATPase 4 [Elaeis guineensis]	plasma membrane ATPase	NaN
Flower	0.994874	Chr14HA2427	0.0138373	1.83909	0	0	0.00331675	0.0136173	0	0.0390387	0.0150377	0	NaN	NaN	NaN	NaN
Flower	0.99489	Chr02HB3094	0.00592717	1.223	0	0.0132877	0.00632917	0.00226895	2.23e-05	0.008609	0	0.019802	XP_020108841.1	vicilin-like seed storage protein At2g28490 [Ananas comosus]	vicilin	NaN
Flower	0.994933	Chr08HB2886	0.00828587	1.2585	0.00376288	0.00873667	0.0141993	0.00522683	0.0013695	0.0158075	0	0	NaN	NaN	NaN	NaN
Flower	0.994956	Chr15HA842	0	3.40319	0.000887375	0.00197367	0.0288167	0.0187894	0.0113045	0.0854933	0	0.0072235	NaN	NaN	NaN	NaN
Flower	0.995037	Chr08HA3113	0.00842375	1.28783	0.00376288	0.00873667	0.0141993	0.00522683	0.0013695	0.0158075	0	0	NaN	NaN	NaN	NaN
Flower	0.995149	Chr06HA557	0.0157238	7.20767	0.028172	0.0572586	0.0365652	0.0310643	0.0436615	0.013692	0.00110467	0.0874255	XP_002464969.1	putative lipid-binding protein AIR1 [Sorghum bicolor]; hypothetical protein SORBI_3001G304300 [Sorghum bicolor]; hypothetical protein BDA96_01G325600 [Sorghum bicolor]	AIR1	NaN
Flower	0.995177	Chr02HB301	0.16739	37.0419	0.164171	0.242208	0.148432	0.262638	0.127015	0.100706	0.120113	0.275056	NaN	NaN	NaN	NaN
Flower	0.995183	Chr05HB2742	0.0067755	66.057	0.82389	0	1.45172	0.470191	0	0.0629715	0	0.048085	ALB09087.1	SEP3b MADS-box protein [Alpinia hainanensis]	MADS-box	SEP
Flower	0.995196	Chr05HA2969	0.00524542	69.0127	0.853559	0	1.51929	0.497064	0	0.022788	0.0139787	0.0719405	ALB09087.1	SEP3b MADS-box protein [Alpinia hainanensis]	MADS-box	SEP
Flower	0.995201	Chr14HB1629	0.0279873	7.02232	0.0295677	0.0105955	0.0404205	0.0203573	0.0105847	0.0411655	0	0.12264	KAG1354217.1	Senescence-specific cysteine protease SAG39 [Cocos nucifera]	SAG39	NaN
Flower	0.995305	Chr09HA1162	0.0339233	8.95403	0.0514774	0.124996	0.0461473	0.0538121	0.00459533	0	0	0.063381	XP_018681249.1	protein YABBY 7-like [Musa acuminata subsp. malaccensis]	YABBY	NaN
Flower	0.99541	Chr08HA308	0.145783	44.8805	0.127301	0.221093	1.04503	0.151236	0.0365882	0.0442647	0	0.082719	KAG1367649.1	putative Werner Syndrome-like exonuclease [Cocos nucifera]	WRNEXO	NaN
Flower	0.995439	Chr16HA1403	0	1.76436	0.00558069	0	0.0304237	0.01362	0	0.0227933	0	0	NaN	NaN	NaN	NaN
Flower	0.995439	Chr16HB1371	0	1.76436	0.00558069	0	0.0304237	0.01362	0	0.0227933	0	0	NaN	NaN	NaN	NaN
Flower	0.995457	Chr09HB582	0.901247	57.0652	0.187459	0.0583192	0.460499	0.0834695	0.159108	0.210569	0.0321393	0.240472	NaN	NaN	NaN	NaN
Flower	0.995465	Chr05HB835	0.0036295	1.9615	0.00557938	0.00973417	0.0296758	0.00498728	0	0	0	0.0264475	XP_018682919.1	pectinesterase-like [Musa acuminata subsp. malaccensis]	PE	NaN
Flower	0.995558	Chr09HB11	0.101218	19.7855	0.317073	0.0951817	0.249078	0.0156846	0.00479973	0.00786775	0	0	XP_018682327.1	polygalacturonase At1g48100-like [Musa acuminata subsp. malaccensis]	PG	NaN
Flower	0.995703	Chr12HA1991	0.00153025	2.61587	0	0	0.013057	0.000784056	0.0019136	0.0041245	0	0.0797465	XP_009412437.1	sugar carrier protein C-like [Musa acuminata subsp. malaccensis]	sugar carrier protein C	NaN
Flower	0.995735	Chr11HB2542	0.002544	3.92655	0.00144304	0.0152596	0.00085425	0.00677372	0.00196053	0.0573468	0.00373233	0.0607935	NaN	NaN	NaN	NaN
Flower	0.995737	Chr06HA2567	0.00560567	4.69587	0.0277679	0.065869	0.0132886	0.00511411	0.00176167	0	0	0.060775	XP_009395607.1	protein SYM1-like isoform X2 [Musa acuminata subsp. malaccensis]	SYM1	NaN
Flower	0.995739	Chr02HB444	0.0246642	10.5517	0.0918862	0.0169902	0.0375734	0.120364	0.00561673	0.0271825	0	0.08033	NaN	NaN	NaN	NaN
Flower	0.995744	Chr05HB2531	0	1.0155	0.000836438	0.00910394	0	0	0.00152907	0	0	0.0274315	XP_009390322.1	beta-galactosidase-like [Musa acuminata subsp. malaccensis]	BGAL	NaN
Flower	0.995807	Chr14HA2589	0.0261879	1.01646	0	0.00867433	0	0.00349145	0	0	0	0	XP_009419823.1	reticulon-like protein B2 isoform X2 [Musa acuminata subsp. malaccensis]	RTNLB	NaN
Flower	0.995823	Chr14HA1949	0.0112588	4.31881	0.0226761	0.0137529	0.114679	0	0	0	0	0	XP_009390494.1	xyloglucan endotransglucosylase/hydrolase protein 23 [Musa acuminata subsp. malaccensis]	XTH	NaN
Flower	0.995842	Chr01HA3796	0	1.48652	0.00606029	0.0191738	0.00933033	0.0210627	0	0	0	0	XP_009420793.1	cell division cycle 20.2, cofactor of APC complex-like [Musa acuminata subsp. malaccensis]	CDC	NaN
Flower	0.995854	Chr07HA2365	0.0829375	14.4029	0.0732005	0.0606804	0.0106594	0.00940961	0.0182597	0.257284	0.0122773	0.012716	QPZ56417.1	Beta-carotene 3-hydroxylase 1 [Curcuma alismatifolia]	HYD	NaN
Flower	0.995995	Chr16HB790	0	1.6073	0	0.0354788	0.019697	0.00276067	0	0	0	0	XP_018681023.1	exopolygalacturonase-like [Musa acuminata subsp. malaccensis]	PGA	NaN
Flower	0.996036	Chr16HB1038	0	1.6258	0.00234381	0.0344483	0.0187462	0.00245939	0	0	0	0	XP_009382902.1	rho GDP-dissociation inhibitor 1-like [Musa acuminata subsp. malaccensis]	Rho GDI	NaN
Flower	0.996065	Chr10HA393	0.003688	7.94295	0.000948688	0.00754867	0.0959229	0.0245813	0.00282283	0.123367	0.0126307	0.0098215	XP_009402797.1	sugar carrier protein C-like [Musa acuminata subsp. malaccensis]	sugar carrier protein C	NaN
Flower	0.996087	Chr05HA751	0.00505012	2.99639	0.00906577	0	0.0403655	0.00478211	0.0045066	0.0129713	0	0.02878	NaN	NaN	NaN	NaN
Flower	0.996087	Chr05HB735	0.00505012	2.99639	0.00906577	0	0.0403655	0.00478211	0.0045066	0.0129713	0	0.02878	NaN	NaN	NaN	NaN
Flower	0.99611	Chr03HB466	0.0141523	19.9185	0.127936	0.0692883	0.165483	0.0147185	0.0175835	0.041601	0.0437483	0.202833	NaN	NaN	NaN	NaN
Flower	0.996137	Chr15HA646	0.00761287	3.17536	0	0	0	0	0	0.0387845	0	0.0640045	NaN	NaN	NaN	NaN
Flower	0.996148	Chr14HB1865	0.018664	4.13588	0.0313692	0.032018	0.0586646	0.00266422	0	0	0	0	XP_009390494.1	xyloglucan endotransglucosylase/hydrolase protein 23 [Musa acuminata subsp. malaccensis]	XTH	NaN
Flower	0.996154	Chr14HA1746	0.00126025	1.23749	0.0026256	0	0.00691042	0	0.0006008	0.00622025	6.6e-05	0.0251485	XP_009412853.1	subtilisin-like protease SBT1.2 [Musa acuminata subsp. malaccensis]	SBT1	NaN
Flower	0.996172	Chr01HB700	0	1.82572	0.00580321	0.0102592	0	0.00648606	0	0.0403485	0	0	XP_038883849.1	transcriptional regulator RABBIT EARS [Benincasa hispida]	RABBIT EARS	NaN
Flower	0.996181	Chr06HA1369	0.030044	5.8006	0.0848234	0.00540044	0.0756415	0	0.00343907	0	0	0	NaN	NaN	NaN	NaN
Flower	0.996214	Chr04HB606	0.00482238	2.71595	0.0074846	0.00145367	0.00651096	0	0.0106537	0.0149307	0.00537533	0.041307	XP_021275379.1	peroxidase P7-like [Herrania umbratica]	peroxidase	NaN
Flower	0.996252	Chr06HB1345	0.0230157	5.31055	0.0809862	0	0.0719204	0	0.00320627	0	0	0	NaN	NaN	NaN	NaN
Flower	0.996303	Chr16HA810	0	1.75856	0	0.0330983	0.0226939	0.00272039	0	0	0	0	XP_018681023.1	exopolygalacturonase-like [Musa acuminata subsp. malaccensis]	PGA	NaN
Flower	0.996315	Chr01HB45	0.043706	9.32453	0.014853	0.129702	0	0.00805872	0.0149113	0.0320225	0	0.0660355	XP_009411163.1	anthranilate O-methyltransferase 3-like [Musa acuminata subsp. malaccensis]	anthranilate O-methyltransferase	NaN
Flower	0.996315	Chr05HB175	0.00561625	6.85367	0.0649618	0.0169	0.139808	0	0	0	0	0	XP_003573542.1	defensin-like protein 3 [Brachypodium distachyon]; hypothetical protein BRADI_3g17850v3 [Brachypodium distachyon]	CAL	NaN
Flower	0.996368	Chr08HA460	0.347954	35.3135	0.0532911	0.126979	0.157368	0.0717888	0.112616	0.0942193	0.019993	0.170252	XP_009405847.1	protein NRT1/ PTR FAMILY 8.1 [Musa acuminata subsp. malaccensis]; protein NRT1/ PTR FAMILY 8.1 [Musa acuminata subsp. malaccensis]; protein NRT1/ PTR FAMILY 8.1 [Musa acuminata subsp. malaccensis]; protein NRT1/ PTR FAMILY 8.1 [Musa acuminata subsp. malaccensis]; protein NRT1/ PTR FAMILY 8.1 [Musa acuminata subsp. malaccensis]; protein NRT1/ PTR FAMILY 8.1 [Musa acuminata subsp. malaccensis]	NRT1	NaN
Flower	0.996376	Chr15HB1135	0	2.93464	0	0	0.00872292	0	0	0.0869888	0	0	OAY77497.1	putative multidrug resistance protein [Ananas comosus]	MRP	NaN
Flower	0.996392	Chr05HB1684	0.0178583	2.11299	0	0.00512722	0.0143007	0	0.00643633	0.024899	0	0	XP_009418046.1	peroxidase 65 [Musa acuminata subsp. malaccensis]	peroxidase	NaN
Flower	0.996398	Chr10HA390	0.00361925	12.6283	0.00190085	0.00410283	0.0862878	0.0349002	0.00320293	0.24273	0	0.032642	XP_009402797.1	sugar carrier protein C-like [Musa acuminata subsp. malaccensis]	sugar carrier protein C	NaN
Flower	0.996408	Chr01HA553	0.00744179	7.30471	0.0143744	0.0102648	0.0285707	0.00763283	0.0241345	0.079675	0	0.0640335	XP_008784689.2	expansin-like B1 [Phoenix dactylifera]	EXLB1	NaN
Flower	0.996409	Chr10HB391	0.00586529	9.74707	0.0047996	0.00523261	0.0437279	0.0198763	0.0074697	0.184659	0	0.0433985	XP_009402797.1	sugar carrier protein C-like [Musa acuminata subsp. malaccensis]	sugar carrier protein C	NaN
Flower	0.996496	Chr01HA551	0.00744179	7.46731	0.0178183	0.0102648	0.0224463	0.00763283	0.0241345	0.0817455	0	0.064033	XP_008784689.2	expansin-like B1 [Phoenix dactylifera]	EXLB1	NaN
Flower	0.996502	Chr16HB719	0.0062915	3.3792	0.00582831	0	0.0187144	0	0	0.048909	0	0.0266375	NaN	NaN	NaN	NaN
Flower	0.996547	Chr01HB44	0.181803	79.2683	0.565381	0.304056	0.370362	0.248359	0.298789	0.147668	0.0444457	0.302897	XP_009410315.1	anthranilate O-methyltransferase 3-like [Musa acuminata subsp. malaccensis]	anthranilate O-methyltransferase	NaN
Flower	0.996576	Chr04HB798	0.0156238	1.53455	0	0.0163605	0	0	0.0153108	0	0	0	XP_009396589.2	polcalcin Phl p 7-like isoform X1 [Musa acuminata subsp. malaccensis]	polcalcin	NaN
Flower	0.996644	Chr15HA1171	0	2.65262	0	0	0.0801211	0	0	0	0	0	NaN	NaN	NaN	NaN
Flower	0.996748	Chr09HB1144	0.0147692	9.2448	0.0421089	0.0254019	0.125616	0.0341238	0.0158268	0	0.012761	0	XP_018681249.1	protein YABBY 7-like [Musa acuminata subsp. malaccensis]	YABBY	NaN
Flower	0.996752	Chr08HB2208	0.00127308	1.68671	0.0058896	0.00456739	0.00714763	0	0	0.00467575	0	0.0257575	XP_009408475.1	purple acid phosphatase 2 [Musa acuminata subsp. malaccensis]	PAP2	NaN
Flower	0.996752	Chr08HA2416	0.00118108	1.56492	0.00546385	0.00423728	0.00663096	0	0	0.00433775	0	0.023895	XP_009408475.1	purple acid phosphatase 2 [Musa acuminata subsp. malaccensis]	PAP2	NaN
Flower	0.996758	Chr07HA1011	0	14.5576	0.0253059	0.0250873	0.0229413	0.297513	0.00274773	0.051133	0	0	NaN	NaN	NaN	NaN
Flower	0.99676	Chr03HA380	2.21774	648.215	1.11535	1.28296	0.64944	3.70489	0.827018	2.51284	0.154721	6.43645	XP_010692489.1	non-specific lipid-transfer protein 1 [Beta vulgaris subsp. vulgaris]; hypothetical protein BVRB_1g020560 [Beta vulgaris subsp. vulgaris]	NSL-TP	NaN
Flower	0.996785	Chr01HA3086	0.0120698	2.88144	0.0163714	0.00195111	0.0101732	0.0106534	0.0110205	0.015827	0.005311	0	XP_039125272.1	protein phosphatase 2C 60 [Dioscorea cayenensis subsp. rotundata]; protein phosphatase 2C 60 [Dioscorea cayenensis subsp. rotundata]	PP2C	NaN
Flower	0.996797	Chr14HB1671	0.00380238	1.33692	0.000942063	2.99e-05	0.00350458	0.000593611	0.0027911	0	6.6e-05	0.026814	XP_009412853.1	subtilisin-like protease SBT1.2 [Musa acuminata subsp. malaccensis]	SBT1	NaN
Flower	0.996819	Chr09HA579	0.568541	54.2706	0.182181	0.0320331	0.471243	0.0554469	0.109072	0.0801155	0	0.05511	NaN	NaN	NaN	NaN
Flower	0.996882	Chr03HB384	2.11873	655.771	0.997317	1.1736	0.671106	3.42333	0.737503	2.41826	0.154721	6.71014	XP_010692489.1	non-specific lipid-transfer protein 1 [Beta vulgaris subsp. vulgaris]; hypothetical protein BVRB_1g020560 [Beta vulgaris subsp. vulgaris]	NSL-TP	NaN
Flower	0.996915	Chr16HA214	0.170339	41.5521	0.078683	0.0836548	0.19519	0.109239	0.198011	0.28179	0	0.036703	XP_009419837.1	myb-related protein 305-like [Musa acuminata subsp. malaccensis]	MYB	MYB305
Flower	0.996915	Chr16HB216	0.170339	41.5521	0.078683	0.0836548	0.19519	0.109239	0.198011	0.28179	0	0.036703	XP_009419837.1	myb-related protein 305-like [Musa acuminata subsp. malaccensis]	MYB	MYB305
Flower	0.996933	Chr04HA588	0.00482238	2.82166	0.00485544	0.00145367	0.0352929	0	0.00128487	0.00236175	0.00537533	0.022441	XP_021275379.1	peroxidase P7-like [Herrania umbratica]	peroxidase	NaN
Flower	0.996937	Chr06HB3292	0.056441	10.4252	0	0.0328303	0.113331	0	0.0366902	0.0480975	0	0	NaN	NaN	NaN	NaN
Flower	0.996937	Chr15HB1550	0	1.62243	0	0.0393133	0.00390908	0.0014965	0	0	0	0	PHT55712.1	ABC transporter B family member 11 [Capsicum baccatum]	ABCB	NaN
Flower	0.996959	Chr11HA2081	0	11.5818	0.00318362	0.00471178	0.0692668	0.001841	0.00248827	0.038077	0	0.197388	XP_009387864.1	cucumber peeling cupredoxin-like [Musa acuminata subsp. malaccensis]	cucumber peeling cupredoxin	NaN
Flower	0.996979	Chr03HA3370	0	3.72701	0	0	0.0122534	0.0181148	0	0.042049	0	0.0289165	XP_009420229.1	L-ascorbate oxidase homolog [Musa acuminata subsp. malaccensis]	AO	NaN
Flower	0.996997	Chr09HB765	0.101902	42.1247	0.260028	0.016794	0.356331	0.121212	0.0261634	0.183801	0	0.072435	XP_009394147.1	arabinogalactan peptide 20-like [Musa acuminata subsp. malaccensis]	arabinogalactan peptide	NaN
Flower	0.997042	Chr08HA392	0.016945	11.7639	0.0818061	0.00264922	0.140059	0.0101969	0.0399205	0.00377325	0.007419	0.010454	XP_009379774.1	glucomannan 4-beta-mannosyltransferase 9-like isoform X2 [Musa acuminata subsp. malaccensis]	glucomannan 4-beta-mannosyltransferase	NaN
Flower	0.997062	Chr12HA649	0	2.87492	0.00363846	0.0287972	0.039049	0.0045435	0	0	0	0	NaN	NaN	NaN	NaN
Flower	0.997077	Chr12HB651	0.00568667	2.63025	0.00635125	0.00520583	0.0307508	0.0105941	0.0106073	0	0	0	NaN	NaN	NaN	NaN
Flower	0.997097	Chr12HB1844	0.00153025	2.61045	0	0	0.0106887	0.000784056	0.0019136	0.0041245	0	0.049167	XP_009412437.1	sugar carrier protein C-like [Musa acuminata subsp. malaccensis]	sugar carrier protein C	NaN
Flower	0.997112	Chr11HA186	1.30741	477.728	1.32977	1.05079	1.34336	1.21862	1.36755	1.26753	2.68303	0.847507	XP_009381663.1	anthranilate O-methyltransferase 3 [Musa acuminata subsp. malaccensis]	anthranilate O-methyltransferase	NaN
Flower	0.997147	Chr04HA3380	0.233464	75.9367	0.354131	0.187328	0.169935	0.181004	0.0346592	0.247875	0.038937	0.502358	XP_009421435.2	cysteine-rich repeat secretory protein 55-like [Musa acuminata subsp. malaccensis]	CRP55	NaN
Flower	0.997232	Chr11HA2660	0.00746896	3.40881	0.00282654	0.00578922	0.00085425	0.00238933	0.00585823	0.0204697	0.00439767	0.0348765	NaN	NaN	NaN	NaN
Flower	0.997236	Chr11HB1992	0.0292525	222.415	1.64212	0	3.6466	0.0901776	0.0455722	0	0.0781013	0	ALB09087.1	SEP3b MADS-box protein [Alpinia hainanensis]	MADS-box	SEP
Flower	0.997246	Chr04HA429	0.00504258	2.55946	0.00271263	0.0277005	0.0216551	0.00633544	0	0	0	0	XP_009389852.1	polygalacturonase [Musa acuminata subsp. malaccensis]	PG	NaN
Flower	0.997257	Chr06HA756	0.0168026	6.7724	0.0328502	0.00913389	0.0523021	0.00160033	0.0415234	0.0129637	0	0	XP_009388624.1	osmotin-like protein [Musa acuminata subsp. malaccensis]	OSM	NaN
Flower	0.997323	Chr11HA2111	0.0146424	205.26	1.47105	0	3.24956	0.0869326	0.0187293	0	0.0583867	0.0468965	ALB09087.1	SEP3b MADS-box protein [Alpinia hainanensis]	MADS-box	SEP
Flower	0.997401	Chr02HA1299	0	11.3567	0.007954	0	0.0721696	0	0.0154283	0.052866	0.051267	0.065914	NaN	NaN	NaN	NaN
Flower	0.997406	Chr05HA2977	0.00100933	2.28363	0.00148156	0.005163	0.0171184	0.0100502	0.0010966	0	0	0.0174045	XP_009388265.1	mitochondrial division protein 1-like [Musa acuminata subsp. malaccensis]	Drp1	NaN
Flower	0.99742	Chr02HA490	0.0224898	23.7736	0.0088009	0.0217128	0.0978055	0.107879	0.0114067	0.0890855	0.043792	0.149059	XP_009380431.1	pectate lyase-like [Musa acuminata subsp. malaccensis]	PLL	NaN
Flower	0.997425	Chr02HB2133	0	1.64903	0	0	0.0168352	0	0	0.0213765	0	0	NaN	NaN	NaN	NaN
Flower	0.997437	Chr10HA1837	0.0048125	9.87504	0.00114279	0.00307689	0.103822	0.00702828	0.0067741	0	0	0.101135	XP_009390032.1	alpha carbonic anhydrase 1, chloroplastic-like [Musa acuminata subsp. malaccensis]	ACA	NaN
Flower	0.997452	Chr02HB513	0.00730025	23.5462	0.0057346	0.0261773	0.108154	0.100424	0.00881893	0.0494197	0.0402347	0.193665	XP_009380431.1	pectate lyase-like [Musa acuminata subsp. malaccensis]	PLL	NaN
Flower	0.997463	Chr15HB582	0.0182846	5.47324	0	0	0.0835445	0.0231647	0	0	0	0	NaN	NaN	NaN	NaN
Flower	0.997463	Chr05HA2675	0	1.85695	0.00192744	0.00138444	0.00109325	0.0143971	0.00120907	0	0.003885	0.018498	XP_009390322.1	beta-galactosidase-like [Musa acuminata subsp. malaccensis]	BGAL	NaN
Flower	0.997465	Chr06HB22	0	2.97103	0.0028995	0	0.0359013	0	0	0.028973	0	0	XP_009386059.1	actin-depolymerizing factor [Musa acuminata subsp. malaccensis]	ADF	NaN
Flower	0.997497	Chr03HA459	0.00320483	18.5391	0.107301	0.0596495	0.123423	0.0586399	0.0218063	0.0127575	0	0.0308085	NaN	NaN	NaN	NaN
Flower	0.997549	Chr03HB3319	0	3.515	0	0	0.0111036	0.00584233	0	0.0377715	0	0.022814	XP_009420229.1	L-ascorbate oxidase homolog [Musa acuminata subsp. malaccensis]	AO	NaN
Flower	0.997559	Chr10HB2108	0.0135044	3.1409	0.00838767	0.00554239	0.017053	0.00182139	0.0016779	0.00962375	0.011402	0	XP_009400332.1	L-ascorbate oxidase homolog [Musa acuminata subsp. malaccensis]	AO	NaN
Flower	0.997569	Chr09HA2187	0.0268438	16.1783	0.0373366	0	0	0	0	0.0846328	0	0.205081	XP_009405899.1	purple acid phosphatase 20 [Musa acuminata subsp. malaccensis]	PAP2	NaN
Flower	0.99758	Chr07HA766	0	2.71562	0.0218222	0	0.0329436	0.00437028	0	0	0	0	XP_009387288.1	CRIB domain-containing protein RIC10-like isoform X2 [Musa acuminata subsp. malaccensis]; CRIB domain-containing protein RIC10-like isoform X2 [Musa acuminata subsp. malaccensis]	RIC10	NaN
Flower	0.997653	Chr05HB678	0	8.12181	0	0	0.0727077	0	0	0	0	0.098874	NaN	NaN	NaN	NaN
Flower	0.997681	Chr07HB2251	0	10.9275	0.0109973	0	0.0646015	0.0306853	0	0	0	0.121793	NaN	NaN	NaN	NaN
Flower	0.997682	Chr07HA2354	0	10.4733	0.00284775	0	0.0528202	0.00940517	0	0.0448527	0	0.108523	NaN	NaN	NaN	NaN
Flower	0.997693	Chr15HA2001	0	3.778	0.00150687	0	0.0340775	0.0311467	0	0.0117125	0	0	XP_009386320.1	pectinesterase-like [Musa acuminata subsp. malaccensis]	PE	NaN
Flower	0.997693	Chr15HB2104	0	3.77853	0.00150687	0	0.0340775	0.0311467	0	0.0117125	0	0	XP_009417804.1	pectinesterase-like [Musa acuminata subsp. malaccensis]	PE	NaN
Flower	0.997707	Chr14HA2204	0.0485923	5.63605	0.004938	0	0	0	0	0	0	0.0627935	NaN	NaN	NaN	NaN
Flower	0.997708	Chr12HB1856	0.0334275	22.5718	0.0726326	0.0409393	0.172009	0.0259547	0.0535614	0.0274103	0	0.0397575	AAW34135.1	cysteine protease gp2b [Zingiber officinale]	cysteine protease gp2b	NaN
Flower	0.997708	Chr06HB3012	0.0123818	6.52509	0.0459036	0.00543733	0.040874	0.00517928	0.010976	0.013836	0	0	NaN	NaN	NaN	NaN
Flower	0.997726	Chr09HA284	0	1.37222	0	0	0.00129592	0	0.00121307	0.00481375	0	0.020761	NaN	NaN	NaN	NaN
Flower	0.997746	Chr09HA422	0	4.77982	0	0	0	0	0.00823893	0.0574807	0	0.03123	XP_018685457.1	pathogenesis-related protein 5-like isoform X1 [Musa acuminata subsp. malaccensis]	PR	NaN
Flower	0.997746	Chr08HB372	0.022448	12.1946	0.0302046	0.00648522	0.147858	0.0067415	0.00860223	0.00377325	0	0.021213	XP_009379774.1	glucomannan 4-beta-mannosyltransferase 9-like isoform X2 [Musa acuminata subsp. malaccensis]	glucomannan 4-beta-mannosyltransferase	NaN
Flower	0.997763	Chr05HA188	0.00561625	8.03836	0.0594011	0.0217711	0.0750773	0	0	0	0	0	XP_003573542.1	defensin-like protein 3 [Brachypodium distachyon]; hypothetical protein BRADI_3g17850v3 [Brachypodium distachyon]	CAL	NaN
Flower	0.997778	Chr09HB296	0	1.29681	0	0	0	0	0.0020338	0.00807075	0	0.0158265	XP_020099806.1	3-ketoacyl-CoA synthase 20-like [Ananas comosus]	KCS	NaN
Flower	0.997826	Chr06HA18	0	2.07696	0	0	0.0316904	0	0.008951	0	0	0	XP_009386059.1	actin-depolymerizing factor [Musa acuminata subsp. malaccensis]	ADF	NaN
Flower	0.997848	Chr02HB2387	0	8.41269	0	0	0.0142695	0	0	0	0.148703	0	XP_009392392.1	protein YABBY 2-like isoform X1 [Musa acuminata subsp. malaccensis]	YABBY	NaN
Flower	0.997848	Chr03HB2555	0.00254825	8.26065	0.00683723	0.018442	0.0494868	0.00249322	0.0054084	0	0	0.074799	XP_009417795.1	fasciclin-like arabinogalactan protein 14 [Musa acuminata subsp. malaccensis]	FLA	NaN
Flower	0.997852	Chr14HA1678	0	1.73492	0.00331033	0.0155182	0.00380154	0.0109051	0	0	0	0	XP_009399915.2	L-ascorbate oxidase homolog [Musa acuminata subsp. malaccensis]	AO	NaN
Flower	0.997871	Chr11HB2705	0	11.1436	0.00156167	0.0168585	0.021775	0.0187649	0	0.110758	0	0.0438235	XP_009420229.1	L-ascorbate oxidase homolog [Musa acuminata subsp. malaccensis]	AO	NaN
Flower	0.997914	Chr07HA2700	0.00202167	1.01366	0	0	0.007026	0.00400978	0	0.0059715	0	0	XP_018683139.1	pectinesterase-like [Musa acuminata subsp. malaccensis]	PE	NaN
Flower	0.997954	Chr02HA2985	0.013275	11.6767	0.022419	0.0200336	0.0498589	0.0333597	0.0075048	0.0197333	0	0.0488135	XP_018685512.1	L-ascorbate oxidase homolog isoform X1 [Musa acuminata subsp. malaccensis]	AO	NaN
Flower	0.997991	Chr14HA312	0.006668	11.6733	0.076818	0.0235342	0.0679457	0.00877433	0.00834323	0	0	0.019002	XP_009381782.1	fasciclin-like arabinogalactan protein 14 [Musa acuminata subsp. malaccensis]	FLA	NaN
Flower	0.998012	Chr03HB246	0	3.14757	0.013664	0	0.0214867	0	0	0.0211688	0	0	NaN	NaN	NaN	NaN
Flower	0.998024	Chr06HB764	0.00637158	7.44244	0.0309963	0.00913389	0.0382077	0.00160033	0.0378894	0.0081415	0	0	XP_009388624.1	osmotin-like protein [Musa acuminata subsp. malaccensis]	OSM	NaN
Flower	0.998077	Chr03HA233	0	3.45715	0.0414512	0	0.0146002	0.00379011	0	0	0	0	NaN	NaN	NaN	NaN
Flower	0.998112	Chr05HA3230	0.0195178	1.14836	0	0	0	0	0	0	0	0	NaN	NaN	NaN	NaN
Flower	0.998115	Chr05HB777	0	1.45151	0	0	0.00358033	0	0	0	0	0.0210455	XP_009413360.1	protein C2-DOMAIN ABA-RELATED 3-like isoform X1 [Musa acuminata subsp. malaccensis]	CAR	NaN
Flower	0.998124	Chr07HB785	0	2.99515	0.0134325	0	0.0276068	0.00445628	0.00507827	0	0	0	XP_009387288.1	CRIB domain-containing protein RIC10-like isoform X2 [Musa acuminata subsp. malaccensis]; CRIB domain-containing protein RIC10-like isoform X2 [Musa acuminata subsp. malaccensis]	RIC10	NaN
Flower	0.998145	Chr06HB2488	0.00311117	4.45604	0.0136862	0.0174605	0.0157455	0.00494217	0.00652377	0	0	0.0129285	XP_009395607.1	protein SYM1-like isoform X2 [Musa acuminata subsp. malaccensis]	SYM1	NaN
Flower	0.998163	Chr06HB61	0	9.34468	0.00369446	0.0079	0	0	0	0.00829025	0	0.134578	AKA59798.1	MYB19, partial [Scutellaria tashiroi]	MYB	MYB19
Flower	0.998186	Chr04HA300	0.0720782	36.0473	0.0296164	0.0957421	0.0771539	0.124494	0.00521427	0.163587	0.0207647	0	XP_009391000.1	putative glucose-6-phosphate 1-epimerase [Musa acuminata subsp. malaccensis]	glucose-6-phosphate 1-epimerase	NaN
Flower	0.998207	Chr03HA5	0.0140121	14.9246	0.00240183	0.00731483	0.136991	0.00215028	0	0.0102393	0	0.0677655	NaN	NaN	NaN	NaN
Flower	0.998243	Chr06HA3086	0.00426458	3.04977	0.0173203	0	0.0229188	0	0.003734	0	0	0	XP_010941072.1	LOW QUALITY PROTEIN: uncharacterized protein At1g01500-like [Elaeis guineensis]	At1g01500	NaN
Flower	0.998256	Chr14HA1946	0	1.23826	0.00114154	0.00626933	0	0	0	0	0	0.0120215	XP_009417795.1	fasciclin-like arabinogalactan protein 14 [Musa acuminata subsp. malaccensis]	FLA	NaN
Flower	0.998275	Chr05HB2751	0.00100933	2.7281	0	0.005163	0.0156468	0.00202745	0.0010966	0	0	0.0174045	XP_009388265.1	mitochondrial division protein 1-like [Musa acuminata subsp. malaccensis]	Drp1	NaN
Flower	0.998285	Chr15HB113	0	8.06887	0	0.00598267	0.0994607	0.00188156	0	0	0	0.017229	XP_018682919.1	pectinesterase-like [Musa acuminata subsp. malaccensis]	PE	NaN
Flower	0.998287	Chr01HB1535	0.00518158	12.5929	0	0.00762083	0.0512898	0.0611854	0.00902973	0.005122	0.0546997	0	XP_010942146.1	plasma membrane ATPase 4 [Elaeis guineensis]	plasma membrane ATPase	NaN
Flower	0.998289	Chr14HB1862	0	1.2617	0.00114154	0.00626933	0	0	0	0	0	0.0120215	XP_009417795.1	fasciclin-like arabinogalactan protein 14 [Musa acuminata subsp. malaccensis]	FLA	NaN
Flower	0.998291	Chr09HB1975	0	1.06024	0	0	0.0163032	0	0	0	0	0	NaN	NaN	NaN	NaN
Flower	0.998293	Chr11HB1836	0.00350887	1.9665	0.0151118	0	0.0115949	0	0	0	0	0	XP_009410811.2	protein ECERIFERUM 1-like [Musa acuminata subsp. malaccensis]	CER	NaN
Flower	0.998296	Chr06HA3068	0	1.66208	0.0128954	0.00318722	0	0.00684467	0.00255667	0	0	0	XP_009397610.1	LIM domain-containing protein WLIM2b-like [Musa acuminata subsp. malaccensis]	WLIM2b	NaN
Flower	0.998304	Chr11HA2428	0	1.25705	0.0139576	0	0.00522617	0	0	0	0	0	NaN	NaN	NaN	NaN
Flower	0.998306	Chr02HA218	0	8.30485	0	0	0.0467757	0	0	0	0	0.079835	XP_009415731.1	profilin-3 [Musa acuminata subsp. malaccensis]	profilin	NaN
Flower	0.998321	Chr11HA2815	0.00150738	9.6903	0.00350944	0.0203193	0.0463501	0.0143269	0	0.0533732	0	0.007083	XP_009420229.1	L-ascorbate oxidase homolog [Musa acuminata subsp. malaccensis]	AO	NaN
Flower	0.998327	Chr06HA598	0	1.28156	0.00809931	0.0111923	0	0	0	0	0	0	XP_009384093.1	actin-depolymerizing factor 1 [Musa acuminata subsp. malaccensis]	ADF	NaN
Flower	0.998344	Chr11HB2209	3.95381	2300.15	19.8517	0.667536	1.67137	0.658513	0.27461	2.48709	0.499627	4.22723	XP_020106333.1	thiol protease SEN102-like [Ananas comosus]; Thiol protease [Ananas comosus]	SEN102	NaN
Flower	0.998353	Chr16HB2298	0	1.5263	0.00325321	0.013522	0	0.00386556	0.0019809	0	0	0	XP_038979076.1	NAP1-related protein 1-like [Phoenix dactylifera]	NAP1	NaN
Flower	0.998376	Chr01HB875	0	3.62155	0	0.012521	0.0404003	0	0	0	0	0	NaN	NaN	NaN	NaN
Flower	0.99838	Chr13HB2137	0.00704225	2.00445	0.00588217	0	0	0	0	0.016303	0	0	XP_010936409.1	protein PYRICULARIA ORYZAE RESISTANCE 21 [Elaeis guineensis]	Pi	NaN
Flower	0.998393	Chr10HA1202	0	3.13934	0	0.007987	0.0109282	0	0	0.00589775	0	0.020604	XP_002271495.1	actin-depolymerizing factor 10 [Vitis vinifera]; Actin-depolymerizing factor 10 [Vitis vinifera]; hypothetical protein VITISV_012391 [Vitis vinifera]	ADF	NaN
Flower	0.998395	Chr11HA2331	4.13503	2284.14	19.1246	0.725157	1.57554	0.712141	0.275613	2.3687	0.380811	3.70576	XP_020106333.1	thiol protease SEN102-like [Ananas comosus]; Thiol protease [Ananas comosus]	SEN102	NaN
Flower	0.99843	Chr06HA3359	0.066449	8.09025	0	0	0.0286852	0	0.0191759	0	0	0	NaN	NaN	NaN	NaN
Flower	0.998433	Chr15HA1606	0	1.61251	0.000832917	0	0.00469938	0.00238072	0	0	0.0148227	0	PHT55712.1	ABC transporter B family member 11 [Capsicum baccatum]	ABCB	NaN
Flower	0.998482	Chr01HA2254	0	2.62027	0	0	0.0357923	0	0	0	0	0	NaN	NaN	NaN	NaN
Flower	0.998484	Chr02HB2957	0.00435413	1.15198	0.00524294	0	0.00611975	0	0	0	0	0	XP_009406370.1	GDSL esterase/lipase At3g26430-like [Musa acuminata subsp. malaccensis]	GGL	NaN
Flower	0.998492	Chr05HA1810	0.00762963	6.9329	0.00598194	0.012101	0.0538966	0.0117458	0.0010544	0	0.001653	0	XP_009391567.1	inactive beta-amylase 9-like [Musa acuminata subsp. malaccensis]	AMY	NaN
Flower	0.998504	Chr01HA714	0	3.22377	0.0117035	0	0	0	0	0.031692	0	0	XP_020702621.1	transcriptional regulator RABBIT EARS [Dendrobium catenatum]; putative transcriptional regulator RABBIT EARS [Dendrobium catenatum]	RABBIT EARS	NaN
Flower	0.998539	Chr06HA206	0	2.78315	0.00461156	0	0.0319845	0	0	0	0	0	XP_018683139.1	pectinesterase-like [Musa acuminata subsp. malaccensis]	PE	NaN
Flower	0.998566	Chr05HA1806	0.00150738	7.57064	0.00452744	0.0120492	0.0604963	0.0160087	0.00148687	0	0.001653	0	XP_009391567.1	inactive beta-amylase 9-like [Musa acuminata subsp. malaccensis]	AMY	NaN
Flower	0.998572	Chr01HB1494	0	5.33403	0	0	0.0685698	0	0	0	0	0	XP_009381782.1	fasciclin-like arabinogalactan protein 14 [Musa acuminata subsp. malaccensis]	FLA	NaN
Flower	0.998582	Chr14HA2171	0	7.61	0.00225331	0.0037125	0.053779	0.0018915	0.0076243	0.0039725	0	0.0238695	XP_009381244.2	pectate lyase-like [Musa acuminata subsp. malaccensis]	PLL	NaN
Flower	0.998601	Chr14HB2090	0	8.16174	0.00225331	0.0037125	0.0594727	0.0018915	0.0076243	0.0039725	0	0.0238695	XP_009381244.2	pectate lyase-like [Musa acuminata subsp. malaccensis]	PLL	NaN
Flower	0.998605	Chr09HB433	0.00726188	5.52257	0	0	0	0	0.00586867	0.056182	0	0	XP_018685457.1	pathogenesis-related protein 5-like isoform X1 [Musa acuminata subsp. malaccensis]	PR	NaN
Flower	0.998608	Chr03HA3959	0	2.9559	0.00537313	0	0.00285908	0.0016745	0	0.0101098	0	0.017004	PON79319.1	JAB1/MPN/MOV34 metalloenzyme [Trema orientale]	JAMM	NaN
Flower	0.998617	Chr09HA283	0.00115775	7.69591	0.0122786	0	0.0108581	0	0.00240133	0.004166	0.00423567	0.060683	NaN	NaN	NaN	NaN
Flower	0.998629	Chr10HB1790	0.00566517	8.99233	0.00114279	0.0204458	0.0262166	0.00126545	0.002893	0	0	0.053304	XP_009390032.1	alpha carbonic anhydrase 1, chloroplastic-like [Musa acuminata subsp. malaccensis]	ACA	NaN
Flower	0.998675	Chr05HA2738	0	2.283	0.000794	0.00540878	0.0015335	0.00113939	0	0	0	0.018357	XP_009390322.1	beta-galactosidase-like [Musa acuminata subsp. malaccensis]	BGAL	NaN
Flower	0.998688	Chr14HA1700	0	1.62648	2.11e-05	0	0.0190242	0	0	0	0.000154333	0	KAG1365226.1	putative pollen-specific leucine-rich repeat extensin-like protein 3 [Cocos nucifera]	pollen-specific leucine-rich repeat extensin-like protein	NaN
Flower	0.99871	Chr12HA1754	0	5.42005	0.00334008	0.0155888	0.0269682	0	0	0.017014	0	0	NaN	NaN	NaN	NaN
Flower	0.998711	Chr10HB1172	0	2.97266	0	0.007987	0	0	0	0.00589775	0	0.020604	XP_002271495.1	actin-depolymerizing factor 10 [Vitis vinifera]; Actin-depolymerizing factor 10 [Vitis vinifera]; hypothetical protein VITISV_012391 [Vitis vinifera]	ADF	NaN
Flower	0.998713	Chr15HA118	0.00208863	6.73303	0	0.00223333	0.0509204	0	0.00681747	0.015944	0	0	XP_018682919.1	pectinesterase-like [Musa acuminata subsp. malaccensis]	PE	NaN
Flower	0.998714	Chr15HA599	0.0136048	5.59975	0.00589346	0	0.0354335	0.00988289	0	0	0	0	NaN	NaN	NaN	NaN
Flower	0.998719	Chr04HB2961	0	2.84332	0	0	0.0133061	0.00278561	0.0081972	0.00850075	0	0	XP_010910431.2	actin-depolymerizing factor [Elaeis guineensis]	ADF	NaN
Flower	0.998739	Chr11HA1155	0.0036655	6.12514	0.00723627	0.00158989	0.00349492	0.0042475	0.0029232	0.0150428	0	0.031289	XP_018680548.1	polyadenylate-binding protein 7-like [Musa acuminata subsp. malaccensis]	PABP	NaN
Flower	0.99874	Chr05HA2770	0	4.49953	0	0	0.0384422	0	0	0	0	0.012598	XP_009417804.1	pectinesterase-like [Musa acuminata subsp. malaccensis]	PE	NaN
Flower	0.998744	Chr11HB1138	0.00377188	6.52534	0.00755896	0.00172478	0.00363208	0.00451533	0.0031711	0.0163185	0	0.0330975	XP_018680548.1	polyadenylate-binding protein 7-like [Musa acuminata subsp. malaccensis]	PABP	NaN
Flower	0.998744	Chr05HA701	0	15.5269	0	0	0.175547	0	0	0	0	0	NaN	NaN	NaN	NaN
Flower	0.998758	Chr07HB1379	0.0211415	8.68571	0	0.0145887	0.0187583	0.0107186	0	0.0318985	0	0	NaN	NaN	NaN	NaN
Flower	0.998775	Chr07HB2710	0	2.94591	0	0	0.0298091	0.00265795	0	0	0	0	XP_010249803.1	actin-depolymerizing factor [Nelumbo nucifera]	ADF	NaN
Flower	0.998776	Chr08HA596	0	1.04951	0	0	0.00481283	0.00205717	0	0	0	0.004692	NaN	NaN	NaN	NaN
Flower	0.998776	Chr06HB2993	0	1.71452	0	0.00318722	0.00258208	0.00825206	0.00486067	0	0	0	XP_009397610.1	LIM domain-containing protein WLIM2b-like [Musa acuminata subsp. malaccensis]	WLIM2b	NaN
Flower	0.998777	Chr07HA1141	0	3.8513	0	0.00181083	0.00407508	0	0	0	0	0.036522	XP_009394053.1	beta-glucosidase 26-like [Musa acuminata subsp. malaccensis]	BGLU	NaN
Flower	0.998777	Chr04HB306	0.0518005	37.5102	0.0185901	0.0674738	0.0554019	0.0904563	0.00521427	0.123844	0	0	XP_010927074.1	putative glucose-6-phosphate 1-epimerase isoform X2 [Elaeis guineensis]	glucose-6-phosphate 1-epimerase	NaN
Flower	0.998781	Chr09HB2161	0	21.9945	0.0375598	0	0	0.00728906	0.0028444	0.0797112	0	0.113942	XP_009405899.1	purple acid phosphatase 20 [Musa acuminata subsp. malaccensis]	PAP2	NaN
Flower	0.998783	Chr14HB1699	0	2.20891	0.00892021	0	0.0152822	0	0	0	0	0	NaN	NaN	NaN	NaN
Flower	0.998788	Chr08HB590	0	1.00752	0	0	0.0063135	0	0	0	0	0.004676	NaN	NaN	NaN	NaN
Flower	0.99879	Chr12HB2637	0	6.57737	0.00585831	0.0333068	0.0286269	0.00386172	0	0	0	0	XP_009409470.1	plasma membrane-associated cation-binding protein 1 [Musa acuminata subsp. malaccensis]	PCaP	NaN
Flower	0.998809	Chr03HA56	0.00167825	4.68877	0.00177952	0	0.0212923	0.00440794	0.0016625	0.00200275	0	0.0174165	XP_009406477.2	beta-galactosidase 11-like [Musa acuminata subsp. malaccensis]	BGAL	NaN
Flower	0.998812	Chr09HA246	0.0965506	119.322	0.0793941	0.0463019	0.11324	0.277632	0.178442	0.260625	0.122422	0.10083	XP_008800726.2	MYB-like transcription factor EOBII [Phoenix dactylifera]	MYB-like	MYB-like
Flower	0.998816	Chr06HA371	0	3.90511	0.000124625	0.000421667	0.0410697	0	0	0	0	0	RWR80553.1	Peptidase M1, alanine aminopeptidase/leukotriene A4 hydrolase [Cinnamomum micranthum f. kanehirae]	Peptidase M1	NaN
Flower	0.998823	Chr12HB1646	0	3.97966	0	0.0159991	0.0261595	0	0	0	0	0	NaN	NaN	NaN	NaN
Flower	0.998833	Chr04HB114	0	5.63088	0	0	0.059144	0	0	0	0	0	NaN	NaN	NaN	NaN
Flower	0.998838	Chr05HB1460	0	6.72146	0.00195225	0.00270117	0.0548112	0.00813733	0.0010544	0	0.001653	0	XP_009391567.1	inactive beta-amylase 9-like [Musa acuminata subsp. malaccensis]	AMY	NaN
Flower	0.998842	Chr09HB295	0.00115775	7.45924	0.0106091	0	0.0108581	0	0.00240133	0	0.00423567	0.0484965	NaN	NaN	NaN	NaN
Flower	0.998848	Chr12HB1438	0	2.01931	0	0	0.0209362	0	0	0	0	0	NaN	NaN	NaN	NaN
Flower	0.998872	Chr05HB1463	0.00150738	7.2072	0.00184012	0.0177678	0.0399871	0.00160972	0	0	0.0104507	0	XP_009391567.1	inactive beta-amylase 9-like [Musa acuminata subsp. malaccensis]	AMY	NaN
Flower	0.998883	Chr07HA1426	0.00901175	9.29747	0.00372187	0.00998133	0	0.0241062	0.00473113	0.041886	0	0	NaN	NaN	NaN	NaN
Flower	0.998886	Chr03HB3869	0.00369458	2.84401	0.00841581	0	0.00285908	0	0	0	0	0.01354	XP_009407524.1	26S proteasome non-ATPase regulatory subunit 14 homolog [Musa acuminata subsp. malaccensis]	26S proteasome non-ATPase regulatory subunit 14	NaN
Flower	0.998889	Chr01HA1552	0	5.80987	0	0	0.0580936	0	0	0	0	0	XP_009381782.1	fasciclin-like arabinogalactan protein 14 [Musa acuminata subsp. malaccensis]	FLA	NaN
Flower	0.998896	Chr11HA528	0	4.39089	0	0	0.043639	0	0	0	0	0	XP_009381244.2	pectate lyase-like [Musa acuminata subsp. malaccensis]	PLL	NaN
Flower	0.998898	Chr15HA117	0.00187262	4.50518	0.000818958	0.0020025	0.036131	0	0.00387393	0	0	0	XP_018682919.1	pectinesterase-like [Musa acuminata subsp. malaccensis]	PE	NaN
Flower	0.998903	Chr11HB475	0	4.38192	0	0	0.0432592	0	0	0	0	0	XP_009381244.2	pectate lyase-like [Musa acuminata subsp. malaccensis]	PLL	NaN
Flower	0.998911	Chr05HB1009	0	5.33121	0.0111225	0	0.0324132	0	0.0087361	0	0	0	NaN	NaN	NaN	NaN
Flower	0.998912	Chr11HB2423	0.00208183	12.297	0.00203856	0.00279367	0.0796162	0.00824267	0.00101667	0.0065425	0	0.018131	XP_009402043.1	putative pectinesterase/pectinesterase inhibitor 28 [Musa acuminata subsp. malaccensis]	PEI	NaN
Flower	0.998917	Chr05HB2481	0	1.31917	0	0	0	0	0	0	0	0.0128615	XP_009390322.1	beta-galactosidase-like [Musa acuminata subsp. malaccensis]	BGAL	NaN
Flower	0.998917	Chr05HA1551	0.00137242	2.84393	0.00273231	0.00248822	0.0100911	0	0.0110396	0	0	0	XP_009418046.1	peroxidase 65 [Musa acuminata subsp. malaccensis]	peroxidase	NaN
Flower	0.998924	Chr06HA1580	0	17.2951	0.0297221	0	0.0128213	0.107713	0.0172918	0	0	0	XP_009416734.1	myb-related protein 305-like [Musa acuminata subsp. malaccensis]	MYB	MYB305
Flower	0.998931	Chr02HB2765	0	4.26735	0	0	0.0410727	0	0	0	0	0	XP_020096374.1	heparanase-like protein 1 [Ananas comosus]	Hpa	NaN
Flower	0.998947	Chr15HB112	0.00260075	2.52455	0.00151546	0	0.0198077	0	0	0	0	0	XP_018682919.1	pectinesterase-like [Musa acuminata subsp. malaccensis]	PE	NaN
Flower	0.998951	Chr07HA1166	0	3.45713	0	0	0.00342892	0	0	0	0	0.0292005	XP_009394053.1	beta-glucosidase 26-like [Musa acuminata subsp. malaccensis]	BGLU	NaN
Flower	0.998956	Chr08HB1503	0	12.559	0.0362418	0.0315632	0.0220761	0.0119704	0.00617043	0.0100307	0	0	XP_009380972.1	patatin-like protein 2 isoform X1 [Musa acuminata subsp. malaccensis]	PLP	NaN
Flower	0.998961	Chr09HB252	0.11172	162.966	0.0527864	0.0941896	0.196053	0.301546	0.161469	0.325157	0.133769	0.147394	XP_010924268.1	myb-related protein 305 [Elaeis guineensis]	MYB	MYB305
Flower	0.998978	Chr06HB1531	0.0132629	14.0686	0	0	0	0.0551827	0.0379497	0.023016	0	0	XP_009416734.1	myb-related protein 305-like [Musa acuminata subsp. malaccensis]	MYB	MYB305
Flower	0.998982	Chr08HA1726	0	12.4481	0.0322451	0.0370519	0.0114229	0.0170826	0.00617043	0.0100307	0	0	XP_009380972.1	patatin-like protein 2 isoform X1 [Musa acuminata subsp. malaccensis]	PLP	NaN
Flower	0.998987	Chr07HB1139	0	2.85425	0	0	0	0	0	0	0	0.026019	XP_009394053.1	beta-glucosidase 26-like [Musa acuminata subsp. malaccensis]	BGLU	NaN
Flower	0.998996	Chr11HB1967	0	11.6535	0.00318362	0.00471178	0.0810526	0.001841	0.00248827	0.0120243	0	0	XP_009411216.1	cucumber peeling cupredoxin-like [Musa acuminata subsp. malaccensis]	cucumber peeling cupredoxin	NaN
Flower	0.999025	Chr03HA3315	0	1.39396	0	0.00686967	0.00536575	0	0	0	0	0	XP_009416240.1	guanosine nucleotide diphosphate dissociation inhibitor At5g09550-like [Musa acuminata subsp. malaccensis]	GDI	NaN
Flower	0.999032	Chr11HA2535	0	12.7221	0.00203856	0.00279367	0.0569833	0.00695217	0.00101667	0.0065425	0	0.0344625	XP_009385223.1	putative pectinesterase/pectinesterase inhibitor 28 [Musa acuminata subsp. malaccensis]	PEI	NaN
Flower	0.999033	Chr08HA244	0.00743075	12.2677	0	0	0.00631775	0.00418633	0.0034229	0.0204287	0	0.064955	NaN	NaN	NaN	NaN
Flower	0.999045	Chr10HA1055	0	29.0176	0.00132846	0	0.168951	0	0	0	0	0.079046	XP_009387955.1	LIM domain-containing protein PLIM2c-like [Musa acuminata subsp. malaccensis]	PLIM2c	NaN
Flower	0.999057	Chr01HA1601	0.000747333	13.2661	0	0	0.0438521	0.0271029	0.0126619	0.0021845	0.0260583	0	XP_010942146.1	plasma membrane ATPase 4 [Elaeis guineensis]	plasma membrane ATPase	NaN
Flower	0.999067	Chr08HA245	0.00743075	12.7072	0	0	0.00631775	0.00418633	0.0034229	0.0204287	0	0.064955	NaN	NaN	NaN	NaN
Flower	0.99908	Chr07HA1168	0	3.05002	0	0	0	0	0	0	0	0.0252465	NaN	NaN	NaN	NaN
Flower	0.999089	Chr07HA450	0	72.3813	0.0218009	0.011194	0.537825	0	0	0	0	0.0227345	XP_018684799.1	MADS-box transcription factor 3-like isoform X3 [Musa acuminata subsp. malaccensis]	MADS-box	NaN
Flower	0.999111	Chr01HB2095	0	1.62173	0.00518725	0	0.00677467	0.00101022	0	0	0	0	NaN	NaN	NaN	NaN
Flower	0.999118	Chr10HB388	0.003165	16.1437	0	0.0362335	0.0285434	0.00208683	0.0217968	0.007923	0.0253523	0.0030885	XP_009402797.1	sugar carrier protein C-like [Musa acuminata subsp. malaccensis]	sugar carrier protein C	NaN
Flower	0.99912	Chr09HA1918	0.0107557	1.5585	0.00158946	0	0	0	0	0	0	0	XP_009382377.2	actin-depolymerizing factor 1-like [Musa acuminata subsp. malaccensis]	ADF	NaN
Flower	0.999121	Chr14HB322	0	11.7803	0.00285681	0.0159098	0.0437387	0	0	0	0	0.030648	XP_009381782.1	fasciclin-like arabinogalactan protein 14 [Musa acuminata subsp. malaccensis]	FLA	NaN
Flower	0.999127	Chr09HB1929	0.0107557	1.57205	0.00158946	0	0	0	0	0	0	0	XP_009382377.2	actin-depolymerizing factor 1-like [Musa acuminata subsp. malaccensis]	ADF	NaN
Flower	0.999129	Chr13HB2398	0	8.15779	0	0	0.0639437	0	0	0	0	0	XP_018682919.1	pectinesterase-like [Musa acuminata subsp. malaccensis]	PE	NaN
Flower	0.999136	Chr10HA2744	0	3.56856	0	0	0.0277398	0	0	0	0	0	XP_009401394.1	aldose 1-epimerase-like [Musa acuminata subsp. malaccensis]	Mutarotase	NaN
Flower	0.999154	Chr11HA3064	0	23.0542	0	0	0.148789	0	0	0	0	0.0267965	XP_009385223.1	putative pectinesterase/pectinesterase inhibitor 28 [Musa acuminata subsp. malaccensis]	PEI	NaN
Flower	0.99916	Chr02HA2956	0	4.35635	0	0	0.0329502	0	0	0	0	0	XP_008785953.2	heparanase-like protein 2 isoform X2 [Phoenix dactylifera]	Hpa	NaN
Flower	0.999174	Chr10HA2196	0.0101549	9.98795	0.021504	0.00600717	0.00489875	0.00276039	0.0127726	0.00676575	0	0.0093745	XP_009400332.1	L-ascorbate oxidase homolog [Musa acuminata subsp. malaccensis]	AO	NaN
Flower	0.999203	Chr16HB525	0.0048105	78.7246	0.0668936	0	0.401712	0	0	0	0.0106313	0.08087	NaN	NaN	NaN	NaN
Flower	0.999203	Chr04HB441	0	1.22612	0	0	0.00350642	0.00528367	0	0	0	0	XP_009389852.1	polygalacturonase [Musa acuminata subsp. malaccensis]	PG	NaN
Flower	0.999212	Chr03HB3878	0	6.25647	0	0.0155238	0.0238543	0.00497267	0	0	0	0	NaN	NaN	NaN	NaN
Flower	0.999217	Chr14HB1609	0	1.30598	0	0	0.00850479	0.000701889	0	0	0	0	XP_009399915.2	L-ascorbate oxidase homolog [Musa acuminata subsp. malaccensis]	AO	NaN
Flower	0.999224	Chr05HA653	0.00654158	13.1493	0.0136408	0	0.0327157	0.0154341	0.00555387	0.0179562	0	0	XP_018679278.1	kinesin-like protein KIN-1 isoform X2 [Musa acuminata subsp. malaccensis]	KIN-1	NaN
Flower	0.99925	Chr05HA1052	0	4.56251	0	0	0.0171593	0.0136359	0	0	0	0	NaN	NaN	NaN	NaN
Flower	0.99925	Chr03HB3280	0	1.64034	0.00359846	0	0	0	0	0	0	0.007467	XP_009416240.1	guanosine nucleotide diphosphate dissociation inhibitor At5g09550-like [Musa acuminata subsp. malaccensis]	GDI	NaN
Flower	0.999253	Chr07HB2608	0	1.09812	0	0	0.00499092	0	0.0023958	0	0	0	XP_018683139.1	pectinesterase-like [Musa acuminata subsp. malaccensis]	PE	NaN
Flower	0.999258	Chr05HA2771	0	1.49797	0	0	0.0100079	0	0	0	0	0	NaN	NaN	NaN	NaN
Flower	0.999271	Chr05HA1172	0	1.71331	0	0	0.0112432	0	0	0	0	0	AKB92818.1	R2R3 MYB transcription factor TT2-1 [Musa AB Group]	MYB	NaN
Flower	0.999273	Chr09HB791	0	6.57122	0.0081885	0	0.0175954	0	0.0172195	0	0	0	NaN	NaN	NaN	NaN
Flower	0.999274	Chr16HA1068	0	1.71162	0.0035031	0	0.0076855	0	0	0	0	0	XP_009382902.1	rho GDP-dissociation inhibitor 1-like [Musa acuminata subsp. malaccensis]	Rho GDI	NaN
Flower	0.999274	Chr07HA1330	0	1.56895	0	0	0.0102551	0	0	0	0	0	XP_009398399.1	protein NRT1/ PTR FAMILY 2.11 [Musa acuminata subsp. malaccensis]	NRT1	NaN
Flower	0.999275	Chr13HB2399	0	9.04021	0	0	0.00677825	0.0012935	0	0.0127765	0	0.038102	XP_009419138.1	pectinesterase-like [Musa acuminata subsp. malaccensis]	PE	NaN
Flower	0.999282	Chr05HB2565	0	1.57978	0	0	0.0102034	0	0	0	0	0	NaN	NaN	NaN	NaN
Flower	0.999285	Chr11HB1152	0	8.44168	0	0	0	0	0.00829133	0.016303	0	0.029712	XP_020105274.1	profilin-3 [Ananas comosus]; unnamed protein product [Ananas comosus var. bracteatus]	profilin	NaN
Flower	0.999286	Chr07HA1142	0	3.02639	0	0	0.00489008	0	0	0.00685525	0	0.007699	XP_009394053.1	beta-glucosidase 26-like [Musa acuminata subsp. malaccensis]	BGLU	NaN
Flower	0.999287	Chr07HB1135	0	3.93476	0.000665833	0.00181083	0.00203608	0	0	0	0	0.0207415	XP_009394053.1	beta-glucosidase 26-like [Musa acuminata subsp. malaccensis]	BGLU	NaN
Flower	0.999287	Chr11HA1175	0	8.46292	0	0	0	0	0.00829133	0.016303	0	0.029712	XP_020105274.1	profilin-3 [Ananas comosus]; unnamed protein product [Ananas comosus var. bracteatus]	profilin	NaN
Flower	0.999289	Chr07HB463	0.00230238	68.9787	0.0235765	0.011751	0.379777	0	0	0	0	0.0238655	XP_018684799.1	MADS-box transcription factor 3-like isoform X3 [Musa acuminata subsp. malaccensis]	MADS-box	NaN
Flower	0.999291	Chr09HA2120	0.00299925	15.1135	0.00384744	0	0.0548282	0	0	0.0138227	0	0.020943	XP_009403239.1	calmodulin-like protein 3 [Musa acuminata subsp. malaccensis]	CML	NaN
Flower	0.999295	Chr03HA3330	0	1.72533	0	0	0.00165667	0.00182928	0	0	0	0.007467	XP_009416240.1	guanosine nucleotide diphosphate dissociation inhibitor At5g09550-like [Musa acuminata subsp. malaccensis]	GDI	NaN
Flower	0.999296	Chr04HB1984	0.0319846	19.3747	0.00761842	0.0278568	0.00335575	0.00147861	0.0108753	0.0396135	0	0	XP_009400854.1	glycerol-3-phosphate 2-O-acyltransferase 6-like [Musa acuminata subsp. malaccensis]	GPAT	NaN
Flower	0.999303	Chr02HB2769	0.000987667	2.09475	0	0	0.0111229	0	0.00102267	0	0	0	XP_009385286.1	putative pectinesterase/pectinesterase inhibitor 28 [Musa acuminata subsp. malaccensis]	PEI	NaN
Flower	0.999314	Chr07HA1144	0	4.55107	0.000665833	0.00181083	0.00712492	0	0	0	0	0.0184835	XP_009394053.1	beta-glucosidase 26-like [Musa acuminata subsp. malaccensis]	BGLU	NaN
Flower	0.999315	Chr09HB2093	0.00299925	14.9071	0.00384744	0	0.0502563	0	0	0.0138227	0	0.020943	XP_009403239.1	calmodulin-like protein 3 [Musa acuminata subsp. malaccensis]	CML	NaN
Flower	0.999316	Chr05HB1131	0	1.8247	0	0	0.0112394	0	0	0	0	0	AKB92818.1	R2R3 MYB transcription factor TT2-1 [Musa AB Group]	MYB	NaN
Flower	0.999323	Chr03HA3968	0.002161	2.31362	0	0	0	0.0119259	0	0	0	0	XP_016671145.1	ras-related protein RABE1a isoform X1 [Gossypium hirsutum]	RABE1a	NaN
Flower	0.999328	Chr14HA1775	0	3.82781	0	0	0.023158	0	0	0	0	0	NaN	NaN	NaN	NaN
Flower	0.999329	Chr03HB2089	0	2.17394	0	0	0.0131321	0	0	0	0	0	NaN	NaN	NaN	NaN
Flower	0.999341	Chr08HB2755	0	10.2283	0	0.000998333	0.0596711	0	0	0	0	0	NaN	NaN	NaN	NaN
Flower	0.999344	Chr01HB1518	0.00270292	14.3923	0.00416531	0	0.0582496	0.00629	0.00601207	0.001195	0.001377	0.0050065	XP_010942146.1	plasma membrane ATPase 4 [Elaeis guineensis]	plasma membrane ATPase	NaN
Flower	0.999345	Chr08HA2980	0	10.1214	0	0	0.0596711	0	0	0	0	0	NaN	NaN	NaN	NaN
Flower	0.99935	Chr01HA1578	0	15.5675	0.000659938	0	0.0571658	0.00747028	0.00667813	0.00625175	0.00778	0.0050065	XP_010942146.1	plasma membrane ATPase 4 [Elaeis guineensis]	plasma membrane ATPase	NaN
Flower	0.999363	Chr03HA2594	0.00254825	8.51491	0.0085221	0.00375	0.0219766	0	0	0	0	0.012017	XP_009417795.1	fasciclin-like arabinogalactan protein 14 [Musa acuminata subsp. malaccensis]	FLA	NaN
Flower	0.999369	Chr13HA2423	0	10.1508	0	0	0.0576806	0	0	0	0	0	XP_018682919.1	pectinesterase-like [Musa acuminata subsp. malaccensis]	PE	NaN
Flower	0.999374	Chr03HA2104	0	1.97316	0	0	0.0111197	0	0	0	0	0	NaN	NaN	NaN	NaN
Flower	0.999376	Chr07HB206	0.0322742	119.793	0.165772	0.261753	0.0506337	0.0303299	0.0296127	0.00633975	0.0746637	0.0212815	AER12203.1	chloroplast linalool synthase [Hedychium coronarium]	TPS	NaN
Flower	0.999376	Chr13HB2488	0.00742804	24.8815	0.0267191	0	0.0714313	0.00188767	0	0	0	0.0321615	XP_009410798.1	vacuolar-processing enzyme [Musa acuminata subsp. malaccensis]	VPE	NaN
Flower	0.999383	Chr11HB2565	0.00831925	74.3704	0.0130776	0.113053	0.0324315	0.0870518	0.0025138	0.0495563	0	0.107118	XP_009416974.1	mannan endo-1,4-beta-mannosidase 5-like [Musa acuminata subsp. malaccensis]	β-mannanase	NaN
Flower	0.999385	Chr08HB452	0	4.26988	0	0	0	0.00654156	0	0.0170793	0	0	NaN	NaN	NaN	NaN
Flower	0.999389	Chr02HB218	0	13.1214	0.0039205	0	0.0175332	0	0	0	0	0.0506855	XP_009415731.1	profilin-3 [Musa acuminata subsp. malaccensis]	profilin	NaN
Flower	0.999393	Chr07HB1164	0	4.04088	0.000382792	0	0	0	0	0	0	0.021699	XP_009394053.1	beta-glucosidase 26-like [Musa acuminata subsp. malaccensis]	BGLU	NaN
Flower	0.999421	Chr09HB807	0	23.7805	0	0	0.0412822	0	0	0	0	0.082603	NaN	NaN	NaN	NaN
Flower	0.999423	Chr03HB57	0	4.21225	0.00177952	0	0.0132276	0.00371839	0.00113807	0.00200275	0	0	XP_009406477.2	beta-galactosidase 11-like [Musa acuminata subsp. malaccensis]	BGAL	NaN
Flower	0.999432	Chr01HB229	0	18.563	0	0	0.0949581	0	0	0	0	0	XP_009387955.1	LIM domain-containing protein PLIM2c-like [Musa acuminata subsp. malaccensis]	PLIM2c	NaN
Flower	0.999432	Chr02HA2960	0.000987667	2.13076	0	0	0.00887942	0	0.00102267	0	0	0	XP_009385286.1	putative pectinesterase/pectinesterase inhibitor 28 [Musa acuminata subsp. malaccensis]	PEI	NaN
Flower	0.999436	Chr07HA1164	0	2.16357	0	0	0.00353542	0	0	0	0	0.0074505	KAF3790270.1	Beta-glucosidase 44 [Nymphaea thermarum]	BGLU	NaN
Flower	0.999454	Chr14HB1630	0	1.65483	0	0	0.00813358	0	0	0	0	0	KAG1365226.1	putative pollen-specific leucine-rich repeat extensin-like protein 3 [Cocos nucifera]	pollen-specific leucine-rich repeat extensin-like protein	NaN
Flower	0.999461	Chr11HA2682	0.01503	104.237	0.00808038	0.173523	0.0399753	0.0900578	0.00205513	0.050501	0	0.126035	XP_009416974.1	mannan endo-1,4-beta-mannosidase 5-like [Musa acuminata subsp. malaccensis]	β-mannanase	NaN
Flower	0.999468	Chr11HB2971	0	18.3049	0	0	0.0167403	0	0	0.0072425	0	0.063738	XP_009385223.1	putative pectinesterase/pectinesterase inhibitor 28 [Musa acuminata subsp. malaccensis]	PEI	NaN
Flower	0.999473	Chr05HB2994	0.00539962	1.13743	0	0	0	0	0	0	0	0	NaN	NaN	NaN	NaN
Flower	0.999479	Chr07HB1137	0	3.67301	0	0	0.00318333	0	0	0	0	0.0140235	XP_009394053.1	beta-glucosidase 26-like [Musa acuminata subsp. malaccensis]	BGLU	NaN
Flower	0.999486	Chr13HA2509	0.00324804	21.8749	0.00454281	0	0.0453505	0.00225022	0	0	0	0.0457325	NaN	NaN	NaN	NaN
Flower	0.99949	Chr07HB1165	0	3.63559	0.000382792	0	0	0	0	0	0	0.016293	XP_009394053.1	beta-glucosidase 26-like [Musa acuminata subsp. malaccensis]	BGLU	NaN
Flower	0.999495	Chr10HB2627	0	3.7884	0	0	0.017224	0	0	0	0	0	XP_020110667.1	aldose 1-epimerase-like [Ananas comosus]	Mutarotase	NaN
Flower	0.9995	Chr13HA2424	0.00756587	9.57923	0	0	0.0102503	0.00121995	0	0.0108363	0	0.013242	XP_009419138.1	pectinesterase-like [Musa acuminata subsp. malaccensis]	PE	NaN
Flower	0.999501	Chr05HA1220	0.00807638	4.68883	0.00614063	0.00285317	0.00202458	0.001973	0	0	0	0	XP_009413595.1	polygalacturonase-like isoform X1 [Musa acuminata subsp. malaccensis]	PG	NaN
Flower	0.999502	Chr12HB2765	0	10.4508	0	0	0.0200853	0	0	0.026741	0	0	XP_009408781.1	pollen-specific protein C13-like [Musa acuminata subsp. malaccensis]	PSP	NaN
Flower	0.999504	Chr06HA1484	0	12.8097	0	0	0.0534762	0.00366756	0	0	0	0	XP_009405626.1	septum-promoting GTP-binding protein 1-like isoform X1 [Musa acuminata subsp. malaccensis]	Spg1	NaN
Flower	0.999512	Chr04HB366	0	13.7604	0.00542413	0	0.01371	0	0	0	0	0.0413015	XP_009411633.1	exopolygalacturonase-like [Musa acuminata subsp. malaccensis]	PGA	NaN
Flower	0.999513	Chr10HA251	0.0251105	151.128	0.255628	0.0032785	0.0120648	0.0683953	0.0241184	0.041183	0.135336	0.0971745	XP_009388407.1	non-specific phospholipase C4 [Musa acuminata subsp. malaccensis]	NPC	NaN
Flower	0.999514	Chr09HA2186	0.031371	117.13	0.0241212	0.0149462	0.00319475	0.00176278	0.00163567	0.25047	0	0.184718	XP_009405899.1	purple acid phosphatase 20 [Musa acuminata subsp. malaccensis]	PAP2	NaN
Flower	0.999531	Chr11HA2536	0	11.423	0	0	0.0482347	0	0	0	0	0	XP_009402043.1	putative pectinesterase/pectinesterase inhibitor 28 [Musa acuminata subsp. malaccensis]	PEI	NaN
Flower	0.999536	Chr04HA2124	0.0124236	10.771	0.00260985	0.0105468	0	0	0.0028822	0.00547725	0	0.01103	XP_009400854.1	glycerol-3-phosphate 2-O-acyltransferase 6-like [Musa acuminata subsp. malaccensis]	GPAT	NaN
Flower	0.99954	Chr06HB1159	0	1.02786	0	0	0.004254	0	0	0	0	0	XP_009400805.1	casein kinase 1-like [Musa acuminata subsp. malaccensis]	CKL	NaN
Flower	0.999544	Chr07HA1143	0	2.82829	0	0	0.003968	0	0	0	0	0.00764	XP_009394053.1	beta-glucosidase 26-like [Musa acuminata subsp. malaccensis]	BGLU	NaN
Flower	0.999547	Chr07HB1162	0	2.77135	0.000267792	0	0	0	0	0	0	0.01104	XP_009394053.1	beta-glucosidase 26-like [Musa acuminata subsp. malaccensis]	BGLU	NaN
Flower	0.999547	Chr11HB2424	0.000693917	10.5033	0	0	0.0421027	0	0	0	0	0	XP_009402043.1	putative pectinesterase/pectinesterase inhibitor 28 [Musa acuminata subsp. malaccensis]	PEI	NaN
Flower	0.999574	Chr05HB634	0	8.07674	0.00997638	0	0.0100266	0.00837867	0.00261667	0	0	0	XP_018679278.1	kinesin-like protein KIN-1 isoform X2 [Musa acuminata subsp. malaccensis]	KIN-1	NaN
Flower	0.999581	Chr11HA3063	0	18.2702	0	0	0.0689182	0	0	0	0	0	XP_009385223.1	putative pectinesterase/pectinesterase inhibitor 28 [Musa acuminata subsp. malaccensis]	PEI	NaN
Flower	0.999582	Chr01HA920	0	4.31846	0.00352144	0	0.0127375	0	0	0	0	0	NaN	NaN	NaN	NaN
Flower	0.999584	Chr05HB1174	0.0035195	4.37126	0.00162629	0.00285317	0	0	0.00837477	0	0	0	XP_009413595.1	polygalacturonase-like isoform X1 [Musa acuminata subsp. malaccensis]	PG	NaN
Flower	0.999589	Chr01HA262	0	21.1213	0	0	0.0782222	0	0	0	0	0	XP_009387955.1	LIM domain-containing protein PLIM2c-like [Musa acuminata subsp. malaccensis]	PLIM2c	NaN
Flower	0.99959	Chr07HB1009	0	5.7467	0	0	0.0172869	0.00391233	0	0	0	0	NaN	NaN	NaN	NaN
Flower	0.999595	Chr07HB1136	0	4.03515	0	0	0.00361283	0	0	0	0	0.011084	XP_009394053.1	beta-glucosidase 26-like [Musa acuminata subsp. malaccensis]	BGLU	NaN
Flower	0.999599	Chr04HA362	0.0078455	19.8234	0.0112217	0	0	0.00357411	0.0014204	0	0	0.047555	XP_009411633.1	exopolygalacturonase-like [Musa acuminata subsp. malaccensis]	PGA	NaN
Flower	0.999599	Chr10HB256	0.0223869	150.238	0.202927	0.00863367	0.00610292	0.0704868	0.0206336	0.0513685	0.108122	0.0509965	XP_009388407.1	non-specific phospholipase C4 [Musa acuminata subsp. malaccensis]	NPC	NaN
Flower	0.999599	Chr03HB1042	0	41.6796	0	0.0477533	0.102495	0	0	0	0	0	XP_009405220.1	profilin-1 [Musa acuminata subsp. malaccensis]	profilin	NaN
Flower	0.999603	Chr06HB370	0	4.1767	0.000120042	0.000406	0.0144052	0	0	0	0	0	RWR80553.1	Peptidase M1, alanine aminopeptidase/leukotriene A4 hydrolase [Cinnamomum micranthum f. kanehirae]	Peptidase M1	NaN
Flower	0.999609	Chr11HA2134	0.0173704	79.7675	0.000997208	0.0104263	0.0439512	0.00401917	0.0375981	0.0294503	0	0.137126	XP_009387347.1	vignain [Musa acuminata subsp. malaccensis]	vignain	NaN
Flower	0.999613	Chr06HB1458	0	7.4467	0	0	0.021922	0.00403872	0	0	0	0	XP_009405626.1	septum-promoting GTP-binding protein 1-like isoform X1 [Musa acuminata subsp. malaccensis]	Spg1	NaN
Flower	0.999623	Chr10HB1107	0	26.0714	0.00132846	0	0.0567047	0	0	0	0	0.0303355	XP_009387955.1	LIM domain-containing protein PLIM2c-like [Musa acuminata subsp. malaccensis]	PLIM2c	NaN
Flower	0.999643	Chr10HB587	0	1.27138	0.00106029	0	0.00294942	0	7.87e-05	0	0	0	XP_018677880.1	pectate lyase-like [Musa acuminata subsp. malaccensis]	PLL	NaN
Flower	0.999651	Chr16HA529	0.0149357	75.4895	0.0164646	0	0.135348	0	0	0.0304503	0.0106313	0.029503	NaN	NaN	NaN	NaN
Flower	0.999653	Chr06HB584	0.00635862	38.8389	0.0303443	0.0135299	0.0202657	0.0280391	0.0092531	0	0	0.013412	KAG1354106.1	trans-resveratrol di-O-methyltransferase [Cocos nucifera]	ROMT	NaN
Flower	0.99967	Chr11HB2210	1.07851	3105.06	2.01958	1.40423	0.667934	0.809053	0.910151	1.0524	0.240649	1.05078	XP_020106333.1	thiol protease SEN102-like [Ananas comosus]; Thiol protease [Ananas comosus]	SEN102	NaN
Flower	0.999684	Chr06HB206	0	3.24912	0.00103462	0	0.00819808	0	0	0	0	0	XP_018683139.1	pectinesterase-like [Musa acuminata subsp. malaccensis]	PE	NaN
Flower	0.999688	Chr03HB3610	0	3.99698	0	0	0.00691592	0.000929833	0	0.0033605	0	0	XP_009402043.1	putative pectinesterase/pectinesterase inhibitor 28 [Musa acuminata subsp. malaccensis]	PEI	NaN
Flower	0.999708	Chr09HB1996	0	1.81596	0	0	0.00105425	0	0	0	0.00371833	0	XP_009390322.1	beta-galactosidase-like [Musa acuminata subsp. malaccensis]	BGAL	NaN
Flower	0.999721	Chr11HB2014	0.00910838	123.976	0.000997208	0.0104263	0.0684842	0.00826428	0.0366726	0.0503005	0	0.127047	XP_009387347.1	vignain [Musa acuminata subsp. malaccensis]	vignain	NaN
Flower	0.999736	Chr14HA1661	0	2.78051	0	0	0.00585737	0.000745556	0	0	0	0	XP_031131384.1	senescence-specific cysteine protease SAG39-like [Ipomoea triloba]	SAG39	NaN
Flower	0.999742	Chr11HB2970	0	19.6031	0.000709875	0	0.0448561	0	0	0	0	0	XP_009385223.1	putative pectinesterase/pectinesterase inhibitor 28 [Musa acuminata subsp. malaccensis]	PEI	NaN
Flower	0.999754	Chr03HA3675	0	4.01785	0	0	0.00461983	0.000931111	0	0.003362	0	0	XP_009402043.1	putative pectinesterase/pectinesterase inhibitor 28 [Musa acuminata subsp. malaccensis]	PEI	NaN
Flower	0.999759	Chr09HA2015	0	2.35479	0	0	0.00105425	0	0	0	0.004047	0	XP_009390322.1	beta-galactosidase-like [Musa acuminata subsp. malaccensis]	BGAL	NaN
Flower	0.999764	Chr05HB2564	0	5.23529	0	0	0.0111144	0	0	0	0	0	XP_009417804.1	pectinesterase-like [Musa acuminata subsp. malaccensis]	PE	NaN
Flower	0.999777	Chr04HA113	0	5.28561	0.00121296	0.00379744	0.00376067	0.00185594	0	0	0	0	NaN	NaN	NaN	NaN
Flower	0.999779	Chr02HA232	0.00535512	21.3856	0	0	0	0	0	0.018283	0.00900567	0.0097975	XP_018682179.1	3-ketoacyl-CoA synthase 4-like [Musa acuminata subsp. malaccensis]; 3-ketoacyl-CoA synthase 4-like [Musa acuminata subsp. malaccensis]	KCS	NaN
Flower	0.999781	Chr01HA1602	0	3.09804	0	0	0.00610717	0	0	0	0	0	XP_009400357.1	65-kDa microtubule-associated protein 3-like [Musa acuminata subsp. malaccensis]	65-kDa microtubule-associated protein 3	NaN
Flower	0.999781	Chr14HB1597	0	2.55002	0.00198867	0	0	0.00303328	0	0	0	0	XP_031131384.1	senescence-specific cysteine protease SAG39-like [Ipomoea triloba]	SAG39	NaN
Flower	0.999784	Chr09HB2099	0	15.0697	0	0	0.0293281	0	0	0	0	0	XP_009396935.1	pollen-specific protein C13-like [Musa acuminata subsp. malaccensis]	PSP	NaN
Flower	0.999789	Chr06HA59	0	10.5983	0.00397706	0.0079	0	0	0	0.00829025	0	0	AKA59798.1	MYB19, partial [Scutellaria tashiroi]	MYB	MYB19
Flower	0.999799	Chr08HA466	0	7.73886	0	0	0	0	0.013984	0	0	0	XP_020268746.1	stigma-specific STIG1-like protein 1 [Asparagus officinalis]; uncharacterized protein A4U43_C06F10900 [Asparagus officinalis]	STIG1	NaN
Flower	0.999812	Chr06HA588	0.0266342	75.4463	0.0238691	0.0218985	0.00435708	0.0297538	0.009747	0	0	0.011429	KAG1354106.1	trans-resveratrol di-O-methyltransferase [Cocos nucifera]	ROMT	NaN
Flower	0.999821	Chr02HB232	0.00181488	25.9773	0	0	0	0	0	0.00477125	0	0.0353405	XP_018682179.1	3-ketoacyl-CoA synthase 4-like [Musa acuminata subsp. malaccensis]; 3-ketoacyl-CoA synthase 4-like [Musa acuminata subsp. malaccensis]	KCS	NaN
Flower	0.99984	Chr10HA1923	0	13.328	0.00274583	0	0.0164804	0	0	0	0	0	XP_009381663.1	anthranilate O-methyltransferase 3 [Musa acuminata subsp. malaccensis]	anthranilate O-methyltransferase	NaN
Flower	0.999844	Chr06HA3146	0	1.8948	0	0	0.00265692	0	0	0	0	0	NaN	NaN	NaN	NaN
Flower	0.999848	Chr09HA2128	0	17.4227	0	0	0.0238583	0	0	0	0	0	XP_009396935.1	pollen-specific protein C13-like [Musa acuminata subsp. malaccensis]	PSP	NaN
Flower	0.999852	Chr09HA16	0	40.8285	0.00776565	0	0	0	0	0.0465045	0	0	XP_009419837.1	myb-related protein 305-like [Musa acuminata subsp. malaccensis]	MYB	MYB305
Flower	0.99986	Chr01HA75	0.000684333	34.722	0.0114396	0.00937133	0.00181942	0.00150406	0	0.00711475	0	0.011921	XP_038972757.1	anthranilate O-methyltransferase 2-like [Phoenix dactylifera]	anthranilate O-methyltransferase	NaN
Flower	0.999867	Chr03HB2633	0.00647258	74.7281	0.0138376	0.00450544	0.0163506	0.0231183	0.00205533	0	0	0.022782	XP_009403652.1	vacuolar amino acid transporter 1 [Musa acuminata subsp. malaccensis]	YPQ	NaN
Flower	0.999882	Chr12HA2927	0	9.64236	0	0	0.010241	0	0	0	0	0	XP_009408781.1	pollen-specific protein C13-like [Musa acuminata subsp. malaccensis]	PSP	NaN
Flower	0.999899	Chr11HA2332	0.477758	3612.21	1.83718	0	0.171066	0.258554	0.268338	0.0941247	0.0284347	0.158129	XP_020106333.1	thiol protease SEN102-like [Ananas comosus]; Thiol protease [Ananas comosus]	SEN102	NaN
Flower	0.999902	Chr13HB1470	0	50.23	0.00844844	0	0	0	0	0	0	0.0360595	GFP92294.1	mavicyanin [Phtheirospermum japonicum]	mavicyanin	NaN
Flower	0.999911	Chr03HA2682	0.00910817	79.9586	0.0137844	0	0.0143883	0.0246051	0.00205533	0	0	0	XP_009403652.1	vacuolar amino acid transporter 1 [Musa acuminata subsp. malaccensis]	YPQ	NaN
Flower	0.999913	Chr02HA2572	0	11.1843	0.00551633	0	0.00324867	0	0	0	0	0	XP_009392392.1	protein YABBY 2-like isoform X1 [Musa acuminata subsp. malaccensis]	YABBY	NaN
Flower	0.999929	Chr13HA213	0.00568358	381.968	0.104898	0.00686711	0.082011	0.0205511	0.00524387	0.0139487	0.00350433	0	XP_009392073.1	cytochrome P450 71A1-like [Musa acuminata subsp. malaccensis]	P450	NaN
Flower	0.999938	Chr03HA1024	0	49.4415	0.00593808	0	0.0216994	0	0	0	0	0	XP_009405220.1	profilin-1 [Musa acuminata subsp. malaccensis]	profilin	NaN
Flower	0.999948	Chr08HA3153	0	19.9723	0	0.00594733	0.003411	0	0	0	0	0	XP_018678849.1	MADS-box transcription factor 29-like isoform X1 [Musa acuminata subsp. malaccensis]; MADS-box transcription factor 29-like isoform X1 [Musa acuminata subsp. malaccensis]; hypothetical protein C4D60_Mb01t08000 [Musa balbisiana]	MADS-box	NaN
Flower	0.999949	Chr08HB2931	0	20.2264	0	0.00594733	0.003411	0	0	0	0	0	XP_018678849.1	MADS-box transcription factor 29-like isoform X1 [Musa acuminata subsp. malaccensis]; MADS-box transcription factor 29-like isoform X1 [Musa acuminata subsp. malaccensis]; hypothetical protein C4D60_Mb01t08000 [Musa balbisiana]	MADS-box	NaN
Flower	0.999953	Chr13HA1490	0.022406	83.6346	0.00363044	0	0	0	0.00921853	0	0	0	GFP92294.1	mavicyanin [Phtheirospermum japonicum]	mavicyanin	NaN
Flower	0.999957	Chr09HA811	0	20.9623	0	0	0.00807942	0	0	0	0	0	NaN	NaN	NaN	NaN
Flower	0.999991	Chr07HB2275	0	810.815	0.0347859	0	0.0312581	0	0	0	0	0	NaN	NaN	NaN	NaN
Flower	0.999991	Chr07HA429	0	97.97	0	0	0	0.00772094	0	0	0	0	NaN	NaN	NaN	NaN
Flower	0.999992	Chr07HA2379	0	791.337	0.0269782	0	0.0128813	0	0.0199131	0	0	0	NaN	NaN	NaN	NaN
Flower	0.999998	Chr09HA1226	0	47.0606	0.000889292	0	0	0	0	0	0	0	NaN	NaN	NaN	NaN
Flower	0.999998	Chr09HB1206	0	47.1713	0.000889292	0	0	0	0	0	0	0	NaN	NaN	NaN	NaN
Flower	1	Chr06HB591	0	1.62023	0	0	0	0	0	0	0	0	XP_009384093.1	actin-depolymerizing factor 1 [Musa acuminata subsp. malaccensis]	ADF	NaN
Flower	1	Chr02HA1304	0	2.26781	0	0	0	0	0	0	0	0	XP_009402765.1	transcription factor bHLH111-like [Musa acuminata subsp. malaccensis]	bHLH	NaN
Flower	1	Chr02HB1236	0	1.51201	0	0	0	0	0	0	0	0	XP_009402765.1	transcription factor bHLH111-like [Musa acuminata subsp. malaccensis]	bHLH	NaN
Flower	1	Chr06HA1181	0	1.30771	0	0	0	0	0	0	0	0	XP_009400805.1	casein kinase 1-like [Musa acuminata subsp. malaccensis]	CKL	NaN
Flower	1	Chr07HB440	0	27.9656	0	0	0	0	0	0	0	0	XP_039023116.1	peamaclein-like [Hibiscus syriacus]; Gibberellin-regulated protein 10 [Hibiscus syriacus]	GRP	NaN
Flower	1	Chr03HA2854	0	1.05897	0	0	0	0	0	0	0	0	NaN	NaN	NaN	NaN
Flower	1	Chr03HA3107	0	1.53891	0	0	0	0	0	0	0	0	NaN	NaN	NaN	NaN
Flower	1	Chr03HB3053	0	1.52371	0	0	0	0	0	0	0	0	NaN	NaN	NaN	NaN
Flower	1	Chr09HA961	0	1.93992	0	0	0	0	0	0	0	0	NaN	NaN	NaN	NaN
Flower	1	Chr10HA347	0	1.42632	0	0	0	0	0	0	0	0	NaN	NaN	NaN	NaN
Flower	1	Chr14HA362	0	4.41638	0	0	0	0	0	0	0	0	NaN	NaN	NaN	NaN
Flower	1	Chr14HB369	0	9.84965	0	0	0	0	0	0	0	0	NaN	NaN	NaN	NaN
Flower	1	Chr07HB1294	0	1.72894	0	0	0	0	0	0	0	0	XP_009398399.1	protein NRT1/ PTR FAMILY 2.11 [Musa acuminata subsp. malaccensis]	NRT1	NaN
Flower	1	Chr06HA3180	0	4.59806	0	0	0	0	0	0	0	0	XP_009420908.1	polygalacturonase-like [Musa acuminata subsp. malaccensis]	PG	NaN
Flower	1	Chr06HB3115	0	5.44952	0	0	0	0	0	0	0	0	XP_009420908.1	polygalacturonase-like [Musa acuminata subsp. malaccensis]	PG	NaN
Leaf	0.990586	Chr13HA229	0.000898375	0.0215647	0.16324	11.2279	0.165362	0.520119	0.00889717	0.00348625	0.045517	0.0222215	AAL38987.1	cytochrome P450-1 [Musa acuminata]	P450	NaN
Leaf	0.991267	Chr13HA228	7.41e-05	0.00374633	0.0208041	2.49465	0.0760918	0.0786486	0.00210403	0.002038	0.00260867	0.009956	XP_009392073.1	cytochrome P450 71A1-like [Musa acuminata subsp. malaccensis]	P450	NaN
Leaf	0.992935	Chr11HA1993	0.0519698	0.692969	0.614804	50.4827	0.762919	0.668582	0.210576	0.0753725	0.0596507	0.0729145	XP_009391881.1	linoleate 13S-lipoxygenase 2-1, chloroplastic [Musa acuminata subsp. malaccensis]	LOX	NaN
Leaf	0.993584	Chr06HB208	0.029065	0	0.0177019	1.4413	0.0115768	0.0248777	0	0	0	0	KAG1366403.1	putative 3-ketoacyl-CoA synthase 10 [Cocos nucifera]	KCS	NaN
Leaf	0.993958	Chr06HA208	0.00793792	0	0.0115271	1.29217	0.0161311	0.0291549	0.0055124	0	0	0	NaN	NaN	NaN	NaN
Leaf	0.994211	Chr02HA368	20.3164	0	0.00095825	418.15	0	0.936474	0.0038619	0	0.527198	0	KAG1342193.1	polyamine oxidase [Cocos nucifera]	PAO	NaN
Leaf	0.99451	Chr02HB368	19.3782	0.00425767	0.00260342	425.606	0	1.3205	0.0038619	0	0.319983	0	XP_020103939.1	polyamine oxidase [Ananas comosus]	PAO	NaN
Leaf	0.994696	Chr09HA1013	0.0124758	0.00479533	0.0836621	32.5447	0.643545	0.78714	0	0	0	0.022074	XP_009400126.1	dehydrodolichyl diphosphate synthase 2-like [Musa acuminata subsp. malaccensis]	DHDDS	NaN
Leaf	0.99738	Chr07HA43	0.00668792	0	0	1.11452	0	0.014103	0.00549107	0	0	0	NaN	NaN	NaN	NaN
Leaf	0.997386	Chr11HB2635	0.00247112	0.00738889	0.0477859	22.4634	0.0536839	0.413336	0.00388207	0	0	0	XP_009406297.1	galactinol synthase 1-like [Musa acuminata subsp. malaccensis]	GOL	NaN
Leaf	0.997423	Chr04HA1383	0	0.0201833	0.001311	3.99565	0	0.0363325	0	0.0348533	0	0	NaN	NaN	NaN	NaN
OutBract	0.99137	Chr12HA519	0.0782758	0.0365789	0.282343	0.213449	11.1521	0.127604	0.0750206	0.002775	0.0501007	0	NaN	NaN	NaN	NaN
OutBract	0.992912	Chr13HB2419	0.0147084	0.00161333	0.657221	0.002153	10.6163	0.00157145	0	0	0	0	AWW87312.1	pinene synthase [Wurfbainia villosa]	TPS	NaN
OutBract	0.993839	Chr13HA2442	0.0738251	0.0320286	1.40046	0.002153	27.2927	0.0047805	0	0	0	0	AWW87312.1	pinene synthase [Wurfbainia villosa]	TPS	NaN
Rhizome	0.990723	Chr06HB252	0.049362	0	0	0	0	0.0861472	11366.9	0	948.929	0	XP_020703020.2	mannose-specific lectin 2-like [Dendrobium catenatum]	Mannose-specific lectin	NaN
Rhizome	0.99077	Chr06HA256	0.0333932	0.00911211	0	0	0	0.0771997	10810.9	0	897.958	0	XP_020703020.2	mannose-specific lectin 2-like [Dendrobium catenatum]	Mannose-specific lectin	NaN
Rhizome	0.991103	Chr04HB2939	1.18241	0.606627	0.152821	0.0967927	0.380193	0.392394	50.6423	0.178334	0.746692	0.318661	XP_009388901.1	truncated transcription factor CAULIFLOWER A-like [Musa acuminata subsp. malaccensis]	CAULIFLOWER A	NaN
Rhizome	0.997996	Chr06HB255	0	0	0	0	0	0	4.02873	0	0.0726603	0	PKU64224.1	Mannose-specific lectin 1 [Dendrobium catenatum]	Mannose-specific lectin	NaN
Rhizome	0.998557	Chr06HA262	0	0	0	0	0	0	5.68098	0	0.0737793	0	PKU64224.1	Mannose-specific lectin 1 [Dendrobium catenatum]	Mannose-specific lectin	NaN
Rhizome	0.999359	Chr06HB329	0	0	0	0	0	0	21.1926	0.00094125	0.121337	0	AAV70492.1	mannose-binding lectin precursor [Zingiber officinale]	MBL	NaN
Rhizome	0.999422	Chr06HA329	1.59705	0.0439821	0.0026519	0.00782156	0.00858967	0.173639	8396.2	0.861959	29.785	11.2002	ACJ66865.1	mannose-binding lectin [Zingiber officinale]	MBL	NaN
Rhizome	0.999722	Chr06HA2378	16.0468	0	0	0.0236851	0	0.303148	29539.9	0.0545158	57.3871	0.0916145	ACJ66865.1	mannose-binding lectin [Zingiber officinale]	MBL	NaN
Rhizome	0.999736	Chr06HB2316	9.82511	0	0	0.0162649	0	0.256839	25109.3	0	49.3837	0.0884645	ACJ66865.1	mannose-binding lectin [Zingiber officinale]	MBL	NaN
Rhizome	0.999895	Chr06HB253	0.000477833	0	2.4875e-05	0	0	0	151.31	0	0.141886	0	NaN	NaN	NaN	NaN
Rhizome	0.999938	Chr06HA260	0.0005215	0	2.7e-05	0	0	0	82.8405	0	0.045404	0	NaN	NaN	NaN	NaN
Rhizome	0.999941	Chr06HB260	0	0	0.0003455	0	0	0.0122946	5306.2	0	2.79585	0	AKT75734.1	mannose-binding lectin precursor [Curcuma longa]	MBL	NaN
RhizomeRoot	0.990511	Chr11HA3004	0.00972325	0.0241031	0.0148159	0.0265465	0.0130983	0.0124474	0.0310088	8.8287	0.004519	0.617683	NaN	NaN	NaN	NaN
RhizomeRoot	0.992705	Chr04HB2920	0	0	0	0.00910511	0	0	0.0132128	1.36253	0	0.067144	NaN	NaN	NaN	NaN
RhizomeRoot	0.998668	Chr08HA2377	0	0	0	0	0	0	0.0313849	2.6178	0	0	XP_009389574.1	transcription factor ILI6-like [Musa acuminata subsp. malaccensis]	ILI	NaN
RootTuber	0.99213	Chr15HA761	0.0287595	0.0876391	0	0	0	0.00228961	0.648261	0	10.8281	0	XP_004502272.1	amino acid transporter AVT1H [Cicer arietinum]	AVT1H	NaN
RootTuber	0.992683	Chr07HB2790	0	0.0456043	0.00371038	0	0	0.000847667	0.0572323	0.053031	2.43616	0	XP_008781920.2	cation transporter HKT6 [Phoenix dactylifera]	HKT6	NaN
RootTuber	0.995564	Chr11HB2352	0.0354067	0.0342469	0.00122231	0.0102705	0.0024545	0.0315514	0.213816	0.289458	16.1784	0.0274885	XP_009380791.1	CBL-interacting serine/threonine-protein kinase 5-like [Musa acuminata subsp. malaccensis]	CIPK	NaN
RootTuber	0.997826	Chr06HB2035	0	0.00160667	0.00176506	0	0	0	0.0618703	0	3.3339	0	XP_020703020.2	mannose-specific lectin 2-like [Dendrobium catenatum]	Mannose-specific lectin	NaN
RootTuberRoot	0.990583	Chr15HA1080	0.0026445	0.013406	0.00131975	0	0.00524567	0.0444731	0	0.136914	0	2.4071	XP_009396277.1	endoglucanase 7 [Musa acuminata subsp. malaccensis]	endoglucanase	NaN
RootTuberRoot	0.991423	Chr05HB238	0.00197533	0.00633067	0.00921171	0	0.00326267	0.017887	0.00167447	0.047177	0	1.13381	NaN	NaN	NaN	NaN
RootTuberRoot	0.991533	Chr01HB3136	0.0709788	0.0791112	0.0373644	1.09614	0.0456646	0.845686	0.41937	9.90186	0.426132	169.58	XP_008794866.1	beta-amylase 3, chloroplastic [Phoenix dactylifera]	AMY	NaN
RootTuberRoot	0.991859	Chr01HA3350	0.139731	0.0622177	0.0326294	1.23491	0.0675628	1.1021	0.613968	10.0056	0.519674	188.049	XP_008794866.1	beta-amylase 3, chloroplastic [Phoenix dactylifera]	AMY	NaN
RootTuberRoot	0.99252	Chr15HB101	0	0.0246216	0	0.03998	0	0	0	0.252734	0.024596	5.07894	POO02159.1	Seed maturation protein [Trema orientale]	SMP	NaN
RootTuberRoot	0.99283	Chr05HB237	0.00197533	0.015432	0.00168517	0	0	0.00558078	0.00173647	0.067755	0	1.45922	NaN	NaN	NaN	NaN
RootTuberRoot	0.995544	Chr11HA161	0	0.0334161	0.00269487	0	0.0131534	0.00228939	0	0.0248627	0	1.9055	XP_009381364.1	transcription factor GAMYB-like isoform X3 [Musa acuminata subsp. malaccensis]	MYB-like	MYB-like
RootTuberRoot	0.996151	Chr10HA2307	0	0	0	0	0	0	0	0.041429	0	1.19585	NaN	NaN	NaN	NaN

## Sheet: Table S6
Supplementary Table S6. The mean expression of genes in different samples.
Type	Chromosome	Bud1	Bud2	Bud3	Bud4	Flower1	Flower2	Flower3	InnerBractD1	InnerBractD2	InnerBractD3	InnerBractD4	InnerBractU1	InnerBractU2	InnerBractU3	InnerBractU4	Leaf1	Leaf2	Leaf3	OutBract1	OutBract2	OutBract3	OutBract4	PedicelD1	PedicelD2	PedicelM1	PedicelM2	PedicelU1	PedicelU2	Rhizome1	Rhizome2	Rhizome3	Rhizome4	Rhizome5	RhizomeRoot1	RhizomeRoot2	RootTuber1	RootTuberRoot1
HapA	Chr01	7.18384	7.60628	7.57832	7.64919	7.08163	7.56477	6.65147	7.22605	7.77672	8.30393	8.3633	6.79849	7.18523	8.64403	8.7671	7.18259	7.98741	7.72725	6.9102	6.96417	6.83949	8.26556	8.10458	9.11282	8.25964	8.66251	8.35105	8.95516	7.18463	7.68085	7.6984	7.48265	7.53289	7.8016	7.49274	7.8347	8.08925
HapA	Chr02	5.41648	6.21348	6.44496	6.3669	5.71332	5.77503	5.85618	5.52935	5.74138	6.17489	6.43534	5.32978	6.16808	6.14349	5.88605	6.11805	6.40366	6.05165	5.35255	6.42146	6.73674	5.81888	5.88098	7.74241	7.06598	8.02428	6.89296	7.6251	5.1262	5.0534	4.90942	4.04394	9.63431	6.11359	6.05439	9.96382	6.08466
HapA	Chr03	7.7939	8.30055	8.71905	8.97893	8.67868	8.73583	7.74139	8.25633	9.10854	11.3007	10.3474	7.6948	10.1313	11.4383	9.08499	7.99349	9.75997	8.87212	7.78942	9.18041	10.1491	8.97803	9.06369	8.27813	9.70241	8.31392	9.45962	8.34404	7.41978	7.27992	6.84637	5.63548	7.39766	9.24711	9.2547	8.43936	10.1954
HapA	Chr04	6.2485	6.45776	6.71121	6.4588	7.52395	7.27633	6.67757	7.18204	6.51193	6.3318	6.09356	6.84815	5.63506	6.17919	6.43374	6.00848	5.6631	5.75241	6.95997	5.73905	5.77088	6.05856	7.14872	6.57294	5.58808	6.06735	5.68202	6.67406	6.84122	6.99514	6.05898	4.96511	7.48517	6.68385	6.19403	8.50794	6.44183
HapA	Chr05	6.42123	6.71115	6.94532	6.58327	7.64119	7.73419	6.96503	7.49431	7.17583	7.33425	6.49079	7.03721	6.4042	7.11376	7.43479	6.60385	6.53865	6.78644	7.18917	7.1821	7.53225	6.92529	7.23251	6.09773	6.38083	6.75558	6.67551	6.51312	6.40673	6.49301	5.53109	4.74177	6.39617	6.48635	7.94124	6.86317	7.33618
HapA	Chr06	5.96849	6.79149	6.96489	6.792	7.39616	7.16932	6.61137	7.0054	7.50368	9.31994	6.9624	6.75196	8.72407	7.52549	7.10407	7.74502	7.54343	7.06349	6.83258	7.1351	8.05774	6.55724	7.40448	6.73627	7.14391	6.96559	7.0574	6.65619	6.10938	7.29873	37.479	39.0102	6.59312	6.58694	6.95851	6.80449	6.4975
HapA	Chr07	6.97735	7.23958	7.49037	7.90155	8.84735	8.73126	14.8109	7.26636	8.15149	7.92309	7.33027	6.9814	7.88182	7.58874	8.9542	7.24206	6.86699	6.71871	6.9879	7.68848	7.87567	7.23136	7.68153	7.18045	6.77315	7.07615	7.59297	8.2556	6.76097	6.80689	6.3073	5.7106	7.64496	7.92487	8.51451	6.51559	8.1739
HapA	Chr08	8.34927	7.07181	7.17154	7.49085	8.4463	8.6454	8.00176	8.20111	7.94711	7.86756	8.17281	7.72553	8.509	8.67419	8.90367	7.10535	7.11985	7.15345	8.0342	8.25414	8.07118	8.05702	7.99737	6.83207	6.68563	7.41866	7.11601	7.50683	7.09157	7.55993	6.59704	6.66548	8.17922	6.87976	7.69906	8.78866	7.82745
HapA	Chr09	4.84914	6.4137	6.80839	6.81844	6.56961	7.05334	6.04367	6.16741	6.74162	7.30417	6.18547	6.00127	6.53078	6.22871	5.36915	5.55423	5.38726	4.87861	5.98875	6.94102	7.54645	5.29237	7.01502	5.08865	5.13193	4.67324	5.62083	4.64916	6.11365	6.51864	4.81184	3.70363	4.41523	6.3727	4.42918	4.53862	5.38472
HapA	Chr10	5.94888	6.33786	6.76027	6.4976	7.19001	7.04538	6.50882	6.95137	7.20274	6.96692	6.23924	6.51769	6.06297	6.2611	6.29797	6.68079	5.89089	5.87309	6.63319	6.76308	6.7041	6.22744	6.94075	5.8028	6.82575	7.61383	6.52185	6.3077	7.15984	6.57035	5.88216	4.33344	5.54957	5.73701	5.48708	6.18504	5.67488
HapA	Chr11	7.11015	7.89723	8.25642	7.79421	7.80027	8.13245	13.0969	7.56536	8.08302	8.49173	6.97909	7.08294	9.94515	8.41945	7.53671	7.52015	6.66813	6.65584	7.18533	8.54448	8.18506	7.06991	8.83891	6.89111	6.90768	6.84451	7.3255	7.31978	7.09063	7.22854	6.00219	4.72366	6.06704	10.7068	7.91283	7.64729	10.7907
HapA	Chr12	8.08886	8.00403	8.44684	9.17574	8.66585	9.33734	9.52204	8.45608	8.92307	9.04921	8.56655	8.10507	7.68194	8.18689	8.42541	7.95371	8.37256	8.61923	8.1413	8.20853	8.16992	8.22209	9.77305	9.06179	8.57321	8.47268	9.54349	10.0761	10.1263	10.2649	9.98456	7.28531	9.08836	8.65355	8.70285	8.80689	8.23216
HapA	Chr13	4.53878	4.66634	4.80943	4.68649	5.19545	5.74416	5.67443	4.96299	5.23914	5.26231	5.11492	4.72115	4.91685	5.44512	5.14686	4.57083	4.97711	4.70135	4.83292	5.715	5.68826	5.01103	5.04866	4.14607	4.71044	4.26804	5.0544	4.55031	4.72053	4.64211	4.07679	3.27615	4.06146	5.29138	4.91827	4.02809	5.42563
HapA	Chr14	6.63742	7.82405	7.87144	7.99963	8.22186	8.98365	8.16019	8.44295	7.72739	8.14083	7.63814	7.61742	6.78095	8.05293	8.08925	6.97932	6.46369	6.5522	8.07469	7.12034	6.99285	7.41994	8.05448	7.29996	7.91863	6.80792	7.1523	6.27107	6.62085	7.55257	6.06085	5.47335	6.63533	7.17195	6.89945	6.914	7.75987
HapA	Chr15	7.68341	6.704	6.57743	6.945	6.38153	6.33784	6.5837	6.31442	6.68314	6.73568	6.64281	5.87645	6.2194	6.88152	7.24655	6.34705	7.57314	7.27231	5.95155	7.20393	7.76099	6.99209	6.26397	5.60928	6.31079	6.19996	6.70278	6.19965	5.77761	6.40226	5.11706	5.5505	6.17648	6.04635	6.77458	6.93086	7.06427
HapA	Chr16	8.53825	6.73932	6.85253	7.14311	7.3299	7.42814	7.56249	7.18847	7.14927	7.84277	7.05718	6.89448	7.91535	7.42629	6.72236	7.17362	7.22856	6.83611	7.03122	7.23006	7.68241	6.78673	7.08502	7.68744	7.03064	6.21699	7.33329	6.42517	7.01741	7.11165	6.19251	6.59085	7.7104	6.73393	6.58326	8.00504	6.84747
HapA-allele	Chr01	9.64048	10.1868	10.1746	10.2888	9.35405	10.0651	8.86606	9.55615	10.2728	10.9093	11.0314	8.97708	9.44208	11.5006	11.7987	9.60741	10.7284	10.35	9.12434	9.26638	9.11459	11.1119	10.8991	12.2663	11.17	11.7038	11.2928	12.0467	9.63335	10.3293	10.4183	10.1506	10.1789	10.4869	10.1944	10.5767	10.9124
HapA-allele	Chr02	7.46977	8.64081	8.97416	8.86593	7.85267	7.9551	8.16645	7.62334	7.93028	8.52841	8.9375	7.33696	8.55058	8.47977	8.10256	8.53068	8.92139	8.43495	7.35935	8.92175	9.39074	8.05274	8.18258	10.8298	9.85742	11.2266	9.63861	10.6381	7.09424	6.97444	6.80618	5.58035	13.5777	8.48927	8.39053	14.0553	8.4668
HapA-allele	Chr03	10.0602	10.7135	11.2844	11.6147	11.1658	11.2751	9.85736	10.6333	11.7901	14.7225	13.4439	9.87995	13.1483	14.8396	11.6713	10.2961	12.4887	11.3153	9.98288	11.7203	13.0176	11.5117	11.7504	10.6965	12.5283	10.6727	12.166	10.7501	9.52758	9.35095	8.83675	7.31219	9.59467	11.89	11.8844	10.9906	13.1051
HapA-allele	Chr04	7.70176	8.46772	8.78253	8.48156	9.57917	9.42591	8.694	9.14258	8.40078	8.15895	7.82753	8.68928	7.31606	8.06744	8.46946	7.66499	7.46978	7.58564	8.8974	7.51592	7.55156	7.98723	9.27052	8.5038	7.42232	8.00168	7.50788	8.68388	8.83274	9.01323	7.90687	6.25609	8.47271	8.87308	8.1696	9.97215	8.61514
HapA-allele	Chr05	8.36212	8.71068	9.00598	8.55206	9.82781	10.0061	9.09741	9.62346	9.26487	9.35583	8.44958	9.04277	8.3206	9.20114	9.75873	8.57962	8.56375	8.88998	9.21735	9.31904	9.85193	9.07647	9.4165	7.93909	8.268	8.87752	8.74119	8.52341	8.35573	8.46321	7.25574	6.18452	8.36116	8.49374	10.499	8.99124	9.58653
HapA-allele	Chr06	7.37951	8.23199	8.58256	8.35099	9.01621	8.79968	8.15869	8.53643	9.16775	11.3341	8.47677	8.22861	9.83331	8.82861	8.81764	9.41399	9.43364	8.88107	8.33156	8.8644	10.0705	8.13858	9.2016	8.39372	8.59444	8.71969	8.74579	8.28487	7.554	9.09127	48.0283	50.032	8.09293	8.10735	8.68055	8.47488	7.9384
HapA-allele	Chr07	8.87437	9.15487	9.47105	10.0292	11.1015	10.9483	19.1665	9.07209	10.3324	10.1315	9.26218	8.71419	10.0616	9.68635	11.4521	9.19576	8.83797	8.66508	8.69753	9.76163	10.0569	9.18466	9.72621	9.17418	8.70326	9.10289	9.77936	10.6179	8.58466	8.66177	8.08155	7.26576	9.78278	10.1059	10.9283	8.28802	10.5027
HapA-allele	Chr08	10.8475	9.13446	9.26089	9.70248	10.7513	11.1454	10.2913	10.4578	10.1766	10.1309	10.5974	9.8759	11.0245	11.1903	11.531	9.13957	9.14518	9.14397	10.2355	10.6039	10.3793	10.4356	10.3115	8.83336	8.67337	9.61579	9.17663	9.71023	9.17761	9.80547	8.55039	8.67138	10.6132	8.87775	10.0051	11.426	10.1955
HapA-allele	Chr09	6.4745	8.42753	8.90451	8.99336	8.64329	9.24423	7.9998	8.05919	7.90483	8.2548	7.25401	7.75585	7.85581	7.56856	6.89005	7.28447	6.88479	6.45572	7.89294	8.81693	9.63622	6.99411	9.20041	6.76818	6.81814	6.24182	7.46216	6.16808	8.15483	8.76901	6.45073	4.92869	5.90124	7.70828	5.92895	6.0716	7.03109
HapA-allele	Chr10	7.29109	7.98733	8.53724	8.21278	9.02128	8.89259	8.09192	8.79833	9.17181	8.89534	7.80275	8.20024	7.76298	7.80616	7.71379	8.5503	7.0912	6.98075	8.35414	8.62353	8.52242	7.62862	8.73602	7.13114	8.08283	8.50582	7.77788	7.43863	8.07027	7.89773	6.79577	5.38436	6.90878	7.05174	6.8506	7.56163	7.09681
HapA-allele	Chr11	9.19924	10.1557	10.6505	9.99923	10.0466	10.5521	17.2867	9.78077	10.4611	11.0489	9.04509	9.09636	13.0343	11.0129	9.83778	9.76951	8.70698	8.72159	9.24555	11.0671	10.6587	9.20582	11.4631	8.93871	9.00582	8.9104	9.57831	9.53702	9.07234	9.20177	7.79027	6.07271	7.83346	14.0911	10.3083	9.92793	14.1789
HapA-allele	Chr12	10.0383	9.88237	10.4409	11.4225	10.6883	11.4451	11.7444	10.421	11.0243	11.229	10.6548	9.98553	9.54365	10.1175	10.4036	9.88286	10.4568	10.7544	10.0053	10.1488	10.1669	10.2161	12.1698	11.3309	10.648	10.5297	11.989	12.6507	12.6653	12.8569	12.5625	9.15672	11.3904	10.7095	10.8197	11.0363	10.2101
HapA-allele	Chr13	6.28308	6.44282	6.64537	6.48063	7.16867	7.56184	7.72656	6.82569	7.21727	7.30783	7.16767	6.48397	6.88379	7.6578	7.23513	6.3174	6.99532	6.64895	6.65579	7.99056	7.99654	7.06144	6.97193	5.75551	6.59003	5.96992	7.10876	6.37315	6.53564	6.44514	5.66476	4.5214	5.55219	7.42406	6.91651	5.52823	7.60509
HapA-allele	Chr14	8.20832	9.76199	9.81454	9.99366	10.1477	11.1549	10.1869	10.4383	9.56803	10.1157	9.52638	9.40242	8.39547	10.0858	10.152	8.62949	8.05356	8.19728	9.94302	8.85393	8.72037	9.30074	10.0383	9.0429	9.84904	8.48767	8.8788	7.7644	8.24942	9.44925	7.45824	6.74283	8.15702	8.8673	8.63349	8.45727	9.73772
HapA-allele	Chr15	9.6364	8.44997	8.30404	8.77524	7.93766	7.92145	7.94699	7.8534	8.36709	8.33883	8.10323	7.29901	7.68727	8.50401	8.99609	7.94345	9.43992	9.08979	7.38608	9.03158	9.70937	8.69703	7.85911	7.00172	7.94069	7.80102	8.40659	7.68526	7.24124	8.08581	6.42373	6.9945	7.72639	7.58339	8.53834	8.56938	8.93869
HapA-allele	Chr16	11.3784	8.8315	8.99044	9.43696	9.23303	9.55285	9.86638	9.1504	9.25354	10.2448	9.27894	8.65177	10.4391	9.81611	8.87468	9.38527	9.64648	9.12432	8.90246	9.45096	10.159	8.98496	9.22152	10.2125	9.38057	8.24081	9.76416	8.50434	9.27694	9.39525	8.1988	8.76363	10.2489	8.91579	8.67319	10.6652	9.05814
HapA-Non-allele	Chr01	0.891762	0.99691	0.928492	0.888324	1.26139	1.16081	0.979314	1.25805	1.38368	1.6308	1.52957	1.21854	1.40485	1.32768	1.00241	0.972002	0.967059	1.00959	1.23921	1.06761	1.01238	0.975322	0.94703	1.036	0.805334	0.873087	0.816503	1.03686	0.912825	0.897507	0.732006	0.649305	0.755831	0.923829	0.572991	0.811778	0.858499
HapA-Non-allele	Chr02	0.652455	0.581621	0.576723	0.568674	0.749624	0.716848	0.495923	0.670903	0.662726	0.714267	0.629848	0.672714	0.640211	0.722887	0.743309	0.520273	0.562054	0.521949	0.696381	0.620325	0.578951	0.635888	0.540833	0.579093	0.589318	0.594278	0.522534	0.634362	0.559978	0.5962	0.508557	0.479175	0.484891	0.601564	0.6341	0.470745	0.55762
HapA-Non-allele	Chr03	0.981767	1.04761	1.00809	1.05625	1.20283	1.10317	1.38117	1.11155	1.04821	1.01508	1.04	1.12663	1.06286	1.2147	1.31095	1.07222	1.5579	1.52832	1.19628	1.54607	1.52677	1.36222	0.988062	1.00894	1.20819	1.2238	1.32487	1.11175	1.08412	1.05478	0.863662	0.59562	0.793838	1.30295	1.3504	0.770722	1.44949
HapA-Non-allele	Chr04	2.44895	1.20274	1.29575	1.1703	2.1506	1.65627	1.40562	2.05622	1.57354	1.55474	1.56009	2.0345	1.24009	1.24236	1.11134	1.67753	0.93957	0.959447	1.89456	1.09344	1.11528	1.01604	1.60126	1.52471	0.792445	1.01007	0.908325	1.41938	1.63442	1.71884	1.2277	1.58987	4.90325	0.960129	1.02889	4.67974	0.759714
HapA-Non-allele	Chr05	0.984813	1.1105	1.17343	1.06873	1.5165	1.37047	0.992271	1.53058	1.32445	1.67184	1.00424	1.41966	1.0364	1.26705	0.925451	1.06976	0.866395	0.894463	1.50826	1.19656	1.03484	0.899854	1.11517	0.940084	1.09491	0.812058	0.889572	0.882314	0.94762	0.974494	0.700382	0.700654	0.892242	0.8637	0.777062	0.902477	1.03301
HapA-Non-allele	Chr06	1.07847	1.79931	1.35875	1.38918	1.78175	1.51916	1.249	1.69952	1.73668	2.33978	1.71423	1.63451	4.8799	3.00944	1.16554	1.96107	0.992744	0.764511	1.63771	1.14209	1.08224	1.07696	1.17644	0.992236	2.11698	0.886603	1.20617	1.01187	1.10294	1.08656	0.919778	0.812915	1.39542	1.31783	0.990649	1.01561	1.50395
HapA-Non-allele	Chr07	1.24362	1.45065	1.50381	1.47081	2.03415	2.03044	1.64591	1.80856	1.55969	1.24807	1.49109	1.74407	1.29331	1.24872	1.40446	1.33702	0.909717	0.835836	1.82055	1.4224	1.28283	1.32752	1.50153	1.15443	0.939423	0.950359	0.984629	1.11555	1.24891	1.20052	0.944677	1.01015	1.18342	1.33286	1.219	1.15842	1.13503
HapA-Non-allele	Chr08	0.676976	0.737306	0.754994	0.698782	1.36741	0.967879	0.970437	1.2707	1.10016	0.916787	0.726638	1.12157	0.783821	0.94698	0.835116	0.858129	0.899933	1.04043	1.27382	1.03803	0.982793	0.752347	0.890426	0.685969	0.58113	0.671137	0.78771	0.74004	0.685226	0.663737	0.598195	0.505205	0.704219	0.743807	0.6171	0.689154	0.555044
HapA-Non-allele	Chr09	0.537485	1.07156	1.24793	1.04897	1.06869	1.24148	0.854571	1.14905	3.65593	4.78239	3.35091	1.34683	3.01585	2.67446	1.33462	0.96438	1.4147	0.694971	0.937428	1.96472	2.00285	0.778106	1.21777	0.633303	0.658859	0.51222	0.736286	0.619894	0.698935	0.548995	0.464308	0.453856	0.473246	2.82976	0.450691	0.472038	1.01731
HapA-Non-allele	Chr10	2.13003	1.64479	1.70444	1.61757	1.9797	1.78972	2.00458	1.69643	1.60036	1.48019	1.79073	1.73051	1.22613	1.86513	2.26968	1.36168	2.47578	2.72158	1.73677	1.46976	1.53061	2.24083	1.83288	2.02342	3.24913	5.07598	2.94823	3.08999	4.56949	2.7937	3.28277	1.34338	1.68235	1.99635	1.60762	2.26838	1.62923
HapA-Non-allele	Chr11	1.12193	1.42343	1.39407	1.47372	1.36124	1.19668	1.08736	1.21505	1.26655	1.16193	1.05705	1.31165	1.09027	0.98552	0.940888	1.07253	0.823952	0.734511	1.27988	1.31367	1.09447	0.9475	1.31682	1.02183	0.89355	0.922788	0.868006	0.964228	1.41023	1.57246	0.876808	0.856729	1.00374	1.0058	1.04632	1.11002	1.07839
HapA-Non-allele	Chr12	1.35432	1.51497	1.5581	1.41395	1.679	2.05584	1.8446	1.66783	1.66409	1.51881	1.35245	1.60869	1.25037	1.51734	1.59129	1.28914	1.17216	1.24295	1.70175	1.50568	1.27101	1.33331	1.49321	1.22265	1.40544	1.36633	1.09498	1.18186	1.35481	1.31042	1.07873	0.820204	1.13568	1.55108	1.38984	1.10494	1.39921
HapA-Non-allele	Chr13	0.719132	0.776248	0.789145	0.757722	0.874513	1.76383	1.18073	0.884079	0.907469	0.783061	0.619839	0.860953	0.609674	0.599839	0.574014	0.746235	0.55769	0.436531	0.841236	0.732028	0.633627	0.521094	0.837135	0.62174	0.594547	0.541281	0.555797	0.558698	0.745834	0.693882	0.599493	0.54933	0.79709	0.621273	0.542563	0.743102	0.653079
HapA-Non-allele	Chr14	1.29899	1.23822	1.26811	1.22324	1.67731	1.60505	1.27266	1.66193	1.47225	1.42962	1.22125	1.55136	1.29426	1.14454	1.07928	1.37147	1.06075	0.961663	1.72544	1.22903	1.12214	1.02835	1.31264	1.37682	1.3584	1.09957	1.28506	1.1962	1.08643	1.10697	1.31204	1.15923	1.46408	1.41053	1.00657	1.66945	1.03844
HapA-Non-allele	Chr15	1.05564	0.778769	0.717903	0.733797	1.10058	0.963593	1.95716	1.09162	0.968358	1.29513	1.68665	1.04878	1.23795	1.37534	1.30919	0.929429	1.23793	1.1044	1.08323	1.00149	1.14886	1.20613	0.850615	0.883837	0.779456	0.766517	0.920653	1.15798	0.81057	0.688838	0.682643	0.650039	0.916601	0.830134	0.789	1.37028	0.703148
HapA-Non-allele	Chr16	0.743447	0.997203	0.984901	0.84753	2.10665	1.59675	1.23933	1.80383	1.37397	1.25034	0.959432	2.07152	0.988864	0.867282	0.815213	1.10365	0.592449	0.556009	1.89549	1.1347	0.885241	0.753587	1.22127	0.757168	0.581128	0.662482	0.661626	0.718757	0.81601	0.844155	0.686155	0.627524	0.743412	0.745697	0.847341	0.703987	0.780138
HapB	Chr01	7.80564	7.99908	8.04504	8.20001	7.47828	8.05317	6.99504	7.71505	8.16869	8.73021	8.75867	7.26588	7.48167	9.05636	9.02246	7.50718	8.08546	7.88379	7.45148	7.25754	7.17167	8.57385	8.51126	9.60361	8.70618	9.18182	8.91422	9.44831	7.66707	8.12379	7.49314	7.2558	7.74485	8.17678	7.93944	8.39345	8.29336
HapB	Chr02	5.6723	6.48579	6.6306	6.64652	6.13465	6.12621	6.12435	5.89847	6.09785	6.47941	6.7383	5.67768	6.48919	6.51177	6.25131	6.40848	6.55022	6.17461	5.71655	6.54432	6.92629	6.19355	6.07656	8.27369	7.26048	8.08632	6.96064	7.65094	5.34633	5.34196	5.15965	4.19658	10.1434	6.27835	6.9009	10.5239	6.72337
HapB	Chr03	8.00984	8.5776	9.02744	9.2291	8.92651	9.19354	8.06778	8.45728	9.63865	12.5371	10.8818	7.99036	11.027	12.1609	8.77977	8.37148	9.68933	8.71589	7.99168	9.77852	10.6963	8.80432	9.60258	8.52734	10.1865	8.26265	9.66242	8.28672	7.58159	7.45457	6.88705	5.87837	7.7006	9.51397	9.26786	8.6329	10.5772
HapB	Chr04	6.71008	6.68591	6.92055	6.75888	7.54098	7.32185	6.62717	7.19113	6.59287	6.4988	6.23467	6.8492	5.62034	6.33277	6.52439	5.90553	5.80855	5.82302	7.02803	5.79893	5.75023	6.13686	7.32698	6.95354	5.64808	6.43047	5.7628	7.18811	7.0186	7.12319	6.38114	5.37006	8.18703	6.96465	6.51092	9.2426	6.83249
HapB	Chr05	6.9271	7.21587	7.45062	7.07161	7.99219	8.21979	7.41065	7.87844	7.63884	7.78249	7.05787	7.39056	6.85694	7.53493	7.78603	7.04786	6.98076	7.32679	7.53937	7.55708	7.93656	7.26779	7.7259	6.55731	6.888	7.29233	7.25793	7.03807	6.99028	7.06806	5.95435	5.21695	6.93733	6.98429	8.37265	7.42053	7.77233
HapB	Chr06	6.10387	8.57329	9.9982	9.60532	7.42554	7.26455	6.73793	7.16287	7.89331	9.49028	7.16128	6.94292	8.85175	8.14743	8.39488	10.8172	11.1503	9.91673	6.86945	7.67538	9.30735	7.74149	7.57386	6.91041	7.73542	7.80152	8.73822	7.4523	6.39225	6.77209	26.6829	42.9371	6.59104	10.174	7.15374	7.02681	7.58073
HapB	Chr07	7.11778	7.44366	7.70429	8.10084	8.93325	8.69275	16.1751	7.38742	8.30291	8.16016	7.81074	7.00206	8.30259	8.33248	10.0793	7.36455	7.46012	7.35447	7.09261	8.19643	8.51769	8.06581	7.79049	7.62173	7.33221	7.55199	8.09295	8.83855	6.95763	7.01418	6.65256	5.94432	7.76843	8.2529	8.50582	6.53847	9.0348
HapB	Chr08	9.02227	7.6247	7.67191	8.09979	8.96506	9.09897	8.15332	8.7702	8.4811	8.4457	8.68449	8.29118	9.08534	9.30174	9.32338	7.57666	7.50963	7.54184	8.59136	8.93295	8.64823	8.48026	8.49733	7.42554	7.21432	7.96844	7.64358	7.785	7.70285	8.20301	7.23411	7.11914	8.94045	7.37197	8.32339	9.60395	8.38938
HapB	Chr09	4.84163	6.2426	6.59066	6.62612	6.77003	7.1046	6.18322	6.18136	5.92453	6.19124	5.59861	6.02302	6.12456	5.9185	5.31877	5.71688	5.22007	4.79812	6.09904	6.48366	7.08007	5.41096	6.89998	5.25345	5.31534	4.77033	5.72781	4.71369	6.13986	6.4851	4.94183	3.86244	4.47776	5.90448	4.49894	4.57336	5.39388
HapB	Chr10	5.92565	6.29297	6.7242	6.64022	7.28846	7.2096	6.65495	7.15593	7.81022	7.87162	6.65946	6.67234	7.16697	6.85945	6.6158	7.20245	6.0179	5.91672	6.80229	7.26355	7.32344	6.47017	6.98951	5.82935	6.59184	7.13675	6.43514	6.06521	6.46435	6.28421	5.47459	4.4354	5.59105	5.73547	5.42111	6.22717	5.69884
HapB	Chr11	8.28437	8.13672	8.42518	8.04728	7.97221	8.29965	12.6646	7.93395	8.36803	8.85989	7.89658	7.34092	10.0862	8.88058	8.13808	7.86599	6.92392	7.00659	7.50686	8.56394	8.35129	7.7088	9.14568	7.07219	7.4907	7.30818	7.82491	7.77214	7.33239	7.45091	6.16518	5.31562	7.13267	10.0939	8.51717	9.61367	11.1311
HapB	Chr12	8.4634	8.48567	9.02814	10.1749	9.21246	9.97543	11.2215	8.86263	9.38764	9.68432	9.54617	8.49455	8.51993	9.15349	9.18476	8.30743	9.63266	9.93502	8.5	8.96068	9.08716	9.17494	10.3516	9.96164	9.14003	9.39984	10.5483	11.5554	11.3741	11.3867	11.6024	8.2067	10.0052	8.64367	10.131	8.87794	8.74705
HapB	Chr13	4.72132	4.9058	4.98977	4.87411	5.54613	5.72795	5.5207	5.20751	5.47651	5.59013	5.20657	4.92884	5.2355	5.48088	5.15243	4.80723	5.09831	4.71792	5.06195	6.00128	5.94974	5.25248	5.23785	4.38706	5.06746	4.31683	5.3307	4.68913	4.83065	4.762	4.12036	3.36618	4.16994	5.53633	5.00792	4.21352	5.49533
HapB	Chr14	6.83241	7.89493	7.97405	7.93623	8.55113	9.18024	8.35304	8.67583	7.91768	8.18187	7.84353	8.00396	6.76762	7.94918	8.19253	7.16017	6.65143	6.67872	8.41405	7.27704	7.0804	7.50938	8.25311	7.28721	7.78378	6.97869	7.14158	6.45069	6.86662	7.48312	6.13115	5.64254	7.01644	7.37511	7.08767	6.93311	7.7339
HapB	Chr15	8.13357	6.68051	6.57534	7.0899	6.4912	6.35692	6.49404	6.53907	7.09105	6.93322	6.55656	6.08395	6.27395	6.79329	7.24769	6.46183	7.55936	7.23126	6.16232	7.40004	7.89131	6.98181	6.48756	5.58715	6.33985	6.14241	6.76463	6.15024	5.7493	6.6151	5.16914	6.42836	6.77946	6.04628	6.96902	7.65489	7.1413
HapB	Chr16	9.0092	7.08619	7.16991	7.53932	7.52705	7.7224	7.84175	7.48766	7.44027	7.82519	7.42213	7.10412	7.79493	7.78567	7.24143	7.56788	7.50638	7.1376	7.30029	7.36936	7.80625	7.24978	7.37292	8.15892	7.48296	6.53355	7.61435	6.75366	7.31507	7.46087	6.43245	7.121	8.14517	7.19459	7.0269	8.52923	7.37711
HapB-allele	Chr01	9.83715	10.1549	10.2398	10.4406	9.42746	10.2215	8.82305	9.7399	10.3475	11.0907	11.1492	9.15976	9.51198	11.5135	11.4807	9.54821	10.311	10.0859	9.37814	9.23234	9.13642	10.888	10.8696	12.2986	11.1751	11.7172	11.4303	12.0439	9.70281	10.3128	9.52765	9.21425	9.83758	10.3244	9.85868	10.6461	10.4738
HapB-allele	Chr02	7.42993	8.44442	8.6165	8.61314	7.9466	7.90191	8.02662	7.59656	7.90489	8.39085	8.76412	7.32986	8.41582	8.48584	8.15584	8.40676	8.60956	8.13195	7.35791	8.56211	9.0905	8.05138	7.80236	10.798	9.5624	10.6537	9.13632	10.0894	6.93857	6.93515	6.73498	5.48717	13.5254	8.1886	9.1585	14.0214	8.82112
HapB-allele	Chr03	9.97964	10.6709	11.266	11.5417	11.0843	11.4148	10.0388	10.5221	12.0524	15.8603	13.7753	9.92581	13.9673	15.3071	10.9584	10.4482	12.1496	10.8373	9.8988	11.9254	13.1938	11.0047	11.9183	10.7232	12.849	10.3364	12.1302	10.3828	9.44074	9.26119	8.60697	7.26966	9.62826	11.9535	11.5917	10.7953	13.2037
HapB-allele	Chr04	8.8922	8.80765	9.13531	8.93694	9.85009	9.62192	8.77689	9.3639	8.57214	8.45337	8.05994	8.91642	7.38232	8.24533	8.59137	7.7835	7.67092	7.7443	9.12756	7.57007	7.59375	8.06255	9.44465	9.16065	7.43313	8.51203	7.59607	9.55915	9.26201	9.33812	8.32918	7.1285	10.9531	9.23409	8.66024	12.3886	9.03425
HapB-allele	Chr05	8.43783	8.69831	8.9727	8.52442	9.5864	9.74789	8.95783	9.42217	9.07814	9.27584	8.46539	8.86758	8.26079	9.15325	9.55435	8.5376	8.58593	9.04387	9.03575	9.17179	9.69708	8.8861	9.29775	7.84357	8.36063	8.8973	8.8391	8.58199	8.43372	8.48149	7.21111	6.30569	8.39946	8.48119	10.2615	9.04611	9.58151
HapB-allele	Chr06	7.4634	8.40939	8.53374	8.2162	9.00607	8.83392	8.12851	8.60015	9.19821	11.1675	8.52544	8.19981	9.6622	8.61089	8.52359	8.99309	8.30709	8.06418	8.29827	8.80564	9.77848	7.91318	9.13464	8.39303	8.35254	8.51726	8.28905	8.01199	7.41169	8.16562	32.6528	44.7033	8.07834	8.01065	8.854	8.61335	8.19279
HapB-allele	Chr07	8.98374	9.40666	9.74165	10.2486	11.1641	10.9768	20.669	9.24415	10.4895	10.3158	9.88193	8.76059	10.3932	10.5128	12.7918	9.21084	9.16437	9.109	8.84929	10.0809	10.4465	10.1404	9.80448	9.57012	9.17488	9.53496	10.0746	11.1377	8.78409	8.87466	8.41041	7.50696	9.82094	10.414	10.7796	8.2569	11.4864
HapB-allele	Chr08	10.9115	9.18032	9.23362	9.76585	10.7051	10.9459	9.83791	10.4527	10.0222	10.0862	10.4681	9.85646	10.8867	11.2178	11.2368	9.06963	9.06162	9.12671	10.2569	10.4982	10.2855	10.2223	10.2338	8.91729	8.6656	9.57498	9.1669	9.36411	9.28507	9.90123	8.72095	8.61374	10.8053	8.88534	10.0656	11.664	10.14
HapB-allele	Chr09	6.33434	8.22294	8.68257	8.75846	8.61717	9.31948	8.02587	7.84491	7.66179	8.1	7.31823	7.65469	8.0419	7.7734	6.97834	7.30039	6.84712	6.32524	7.74746	8.52878	9.37803	7.12217	9.06198	6.88419	7.03191	6.28023	7.5789	6.15676	8.03088	8.56676	6.51018	5.02305	5.84075	7.77812	5.93558	5.94977	7.12398
HapB-allele	Chr10	7.25224	7.80753	8.35732	8.21728	8.93717	8.85205	8.185	8.748	9.65012	9.79226	8.13563	8.16376	8.73778	8.28897	8.03466	8.92694	7.30252	7.23529	8.30025	8.84826	8.92073	7.9176	8.67865	7.20294	8.10665	8.72161	7.90639	7.47044	7.99295	7.80725	6.78001	5.26495	6.7941	7.12118	6.7835	7.40423	7.08001
HapB-allele	Chr11	10.4951	10.2871	10.6525	10.1801	10.0176	10.4614	16.1365	9.94188	10.5432	11.0779	10.0088	9.19271	12.3345	11.2418	10.3911	9.91888	8.85513	8.97514	9.39557	10.6486	10.4767	9.82739	11.5742	8.95347	9.56347	9.27189	10.003	9.87281	9.27704	9.45652	7.79367	6.62205	8.93833	12.9076	10.9449	12.0801	14.2777
HapB-allele	Chr12	9.95586	9.90311	10.5068	11.8805	10.8114	11.6178	13.2158	10.4065	11.0406	11.3272	10.9968	9.95302	9.93861	10.5268	10.5412	9.69966	11.0756	11.1765	9.95622	10.5667	10.7721	10.6254	12.2319	11.7622	10.7825	10.9914	12.4946	13.7313	13.2713	13.37	13.6856	9.64255	11.8225	10.1446	11.6692	10.3678	10.0974
HapB-allele	Chr13	6.37705	6.73559	6.86408	6.70486	7.37593	7.6353	7.43764	6.87399	7.3373	7.37558	6.88146	6.50301	6.99917	7.42405	6.95951	6.49013	7.00763	6.53461	6.68453	8.12812	8.08723	7.02768	7.12153	5.96905	6.95877	5.89907	7.36123	6.38039	6.62942	6.5327	5.67688	4.49414	5.60398	7.69005	6.93676	5.67825	7.6607
HapB-allele	Chr14	8.30178	9.56345	9.68512	9.68227	10.081	11.0591	10.1676	10.1936	9.38301	9.82519	9.4273	9.40829	8.04351	9.61277	9.96205	8.53703	8.0267	8.14224	9.83253	8.69125	8.56373	9.11663	10.0115	8.86798	9.59908	8.50336	8.7638	7.79712	8.36566	9.14752	7.494	6.8835	8.55706	8.97796	8.71592	8.48336	9.51736
HapB-allele	Chr15	9.79972	8.11345	8.00498	8.52729	7.89096	7.73783	7.99214	7.83786	8.61128	8.53634	8.08792	7.29254	7.79867	8.39454	8.99424	7.99379	9.52832	9.10581	7.34691	9.15444	9.85306	8.60129	7.88621	6.85232	7.91836	7.60779	8.46894	7.64652	7.05777	7.955	6.36978	7.27067	8.16573	7.50871	8.6992	8.97773	8.84318
HapB-allele	Chr16	11.3013	8.80604	8.91767	9.40288	9.21842	9.55292	9.70672	9.16007	9.1686	9.71546	9.23542	8.68813	9.69776	9.68426	9.0069	9.35253	9.4412	8.97529	8.92121	9.16911	9.77437	8.98481	9.14655	10.2238	9.40014	8.13805	9.56497	8.43737	9.01551	9.28708	7.95297	8.97044	10.1358	8.95448	8.75812	10.7018	9.1811
HapB-Non-allele	Chr01	1.17466	0.962252	0.88125	0.886709	1.11602	0.975504	1.02831	1.10582	1.05699	1.02527	0.9557	1.08416	0.854643	1.03626	0.998715	0.845142	0.821198	0.695929	1.16272	0.81167	0.758636	1.02035	0.813462	0.806866	0.647585	0.906334	0.701578	0.976109	1.02228	0.97885	0.852353	0.863299	0.914037	1.16688	1.67492	1.04074	1.17611
HapB-Non-allele	Chr02	0.847328	1.10905	1.17897	1.24782	1.16053	1.25161	0.9023	1.23692	1.13723	1.23222	1.17709	1.14216	1.20027	1.09262	1.02307	0.922863	0.897008	0.801397	1.21076	1.00513	0.98518	1.09351	1.33895	1.34414	0.941334	1.03854	0.988029	0.957085	0.975374	0.968404	0.835099	0.653706	0.859215	1.03439	0.703405	0.922742	0.964712
HapB-Non-allele	Chr03	1.53646	1.69842	1.67092	1.6292	1.83533	1.8937	1.59037	1.67171	1.70635	1.61599	1.37312	1.62986	1.36399	1.82176	1.62	1.54681	1.6041	1.74425	1.72429	2.72327	2.48891	1.57308	1.99238	1.31094	1.43662	1.44765	1.55255	1.39825	1.47183	1.51741	1.23486	1.30612	1.36572	1.49696	1.63106	1.52652	1.9459
HapB-Non-allele	Chr04	0.819276	0.958123	0.941661	0.879073	1.30738	1.11267	0.823867	1.3256	1.2497	1.22232	1.30724	1.26859	0.863767	1.16971	0.944438	0.835838	0.780951	0.636402	1.3602	1.0176	0.773524	0.938326	1.6102	0.995296	0.829248	0.811149	0.81376	0.787348	0.962357	1.14384	1.12225	0.62302	0.719973	0.838139	0.708681	0.749719	0.888689
HapB-Non-allele	Chr05	1.19279	1.58895	1.67322	1.5571	1.94102	2.41951	1.53797	2.01889	2.17565	2.11413	1.71533	1.7842	1.52831	1.39222	1.07395	1.3932	0.887964	0.809226	1.85952	1.4281	1.25411	1.12513	1.7596	1.67502	1.2983	1.2003	1.25625	1.17781	1.51134	1.70308	1.18403	1.08438	1.38747	1.30249	1.20304	1.25029	0.905186
HapB-Non-allele	Chr06	0.889811	9.20185	15.6146	14.9329	1.36393	1.24572	1.40477	1.65066	2.88878	3.05788	1.92946	2.12248	5.74355	6.36994	7.90126	17.8131	22.0546	17.0216	1.38966	3.34064	7.50045	7.08302	1.58797	1.2243	5.36868	5.05655	10.4609	5.3058	2.48253	1.42763	3.78711	36.1634	0.88701	18.4709	0.632941	0.94214	5.23339
HapB-Non-allele	Chr07	0.68682	0.67827	0.682605	0.698659	1.24466	0.821041	0.687271	0.988286	0.766999	0.730802	0.672483	0.941377	1.09736	0.817956	0.730757	1.00137	1.58653	1.30756	1.03827	1.70155	1.87002	0.915675	0.849367	0.90668	0.981549	0.7178	1.26327	0.914619	0.662807	0.602116	0.594202	0.558724	0.694531	0.804885	0.669226	0.615957	0.585602
HapB-Non-allele	Chr08	0.987062	1.00855	1.0298	1.01391	1.56458	1.24377	0.988597	1.61454	1.92654	1.46847	1.09871	1.63393	1.42405	1.15249	1.18527	1.22695	0.908853	0.801266	1.50759	2.27593	1.68479	1.07105	1.11196	1.08099	1.04188	1.13571	1.16478	1.06891	0.973522	0.980382	0.910492	0.762494	1.00909	0.935493	0.913454	0.842604	0.943799
HapB-Non-allele	Chr09	0.681192	0.723084	0.760177	0.682933	1.62174	0.931397	1.04745	1.54479	1.0825	0.871212	0.805764	1.47527	0.780617	0.748614	0.693281	1.30338	0.685198	0.541781	1.50463	0.783583	0.675278	0.641556	0.874147	0.708284	0.530985	0.561997	0.568519	0.691596	0.869291	0.683176	0.570587	0.62766	0.678883	0.682325	0.494796	0.737085	0.571811
HapB-Non-allele	Chr10	1.36971	1.09147	1.1155	1.22407	1.62625	1.56884	1.40024	1.68824	1.49138	1.2755	1.58978	1.55029	1.77228	1.94999	1.74298	1.27995	1.60607	1.3883	1.65776	1.82113	1.83777	1.49923	1.18843	1.11197	1.38947	1.69378	1.38238	1.23916	1.21464	1.05356	0.991338	1.58645	1.45937	0.976463	0.742222	2.18474	0.955451
HapB-Non-allele	Chr11	1.12518	1.17302	1.21225	1.14038	1.34863	1.2992	1.42113	1.43155	1.324	1.67728	1.05641	1.34415	2.80527	1.2342	0.841898	1.21799	0.669959	0.631709	1.3905	1.81314	1.46837	0.848027	1.28118	0.979901	0.778322	0.949	0.771408	0.969405	1.03489	0.955998	0.891524	1.08492	1.28529	0.982081	0.655179	1.6265	0.941452
HapB-Non-allele	Chr12	1.80818	2.16499	2.43437	2.56941	2.08241	2.65185	2.32866	1.97839	2.01655	2.35835	3.07744	1.99092	2.1937	3.02963	3.13611	2.09914	3.19836	4.39922	2.00643	1.79927	1.5736	2.70694	1.96665	1.93273	1.816	2.30293	1.86913	1.8526	2.91415	2.54285	2.31285	1.80391	1.90177	1.95072	3.27158	2.2342	2.72551
HapB-Non-allele	Chr13	1.00982	0.80415	0.788337	0.770318	1.44446	1.45243	1.22369	1.47195	1.30538	1.58787	1.45216	1.40018	1.28206	1.12509	1.10169	1.03484	0.818388	0.645657	1.42477	1.23376	1.15836	1.2732	1.0154	0.840889	0.827894	0.77009	0.779082	0.898032	0.798551	0.792825	0.63127	0.837766	0.955425	0.708568	0.684248	0.930202	0.64144
HapB-Non-allele	Chr14	1.73794	2.10996	2.04157	1.88253	3.24697	2.66615	2.06184	3.41355	2.83722	2.48431	2.35243	3.13496	2.34398	2.18134	2.0574	2.38643	1.88324	1.60453	3.49604	2.37379	1.93749	1.93686	2.1567	1.80652	1.48991	1.69249	1.51718	1.78247	1.66928	1.71244	1.40597	1.33997	1.67491	1.81786	1.44235	1.55821	1.55041
HapB-Non-allele	Chr15	2.4474	1.79025	1.69635	2.18444	1.71413	1.64421	1.38139	2.10661	1.90286	1.46215	1.33042	1.95934	1.07046	1.32862	1.28716	1.23362	0.839796	0.833861	2.1196	1.41268	1.19635	1.45491	1.71434	1.26942	0.952751	1.14142	0.948242	1.04379	1.28383	2.04237	1.07162	3.55375	2.04848	1.05535	1.06431	3.14035	1.33321
HapB-Non-allele	Chr16	0.846451	0.961476	0.945757	0.902813	1.50375	1.20354	1.20022	1.5319	1.28535	1.09356	0.96463	1.46312	1.01857	1.02443	0.954202	1.21237	0.616078	0.59324	1.52784	0.960106	0.797385	1.07096	1.05666	0.805332	0.65549	0.819563	0.667781	0.757609	1.25947	0.95734	1.01754	0.53474	1.05619	0.927293	0.861684	0.792214	0.952727

## Sheet: Table S7
Supplementary Table S7. The transcription factors in two haplotypes.
Type	Transcription Factor	Number
HapA	AP2/ERF-AP2	45
HapA	AP2/ERF-ERF	242
HapA	AP2/ERF-RAV	9
HapA	Alfin-like	11
HapA	B3	66
HapA	B3-ARF	37
HapA	BBR-BPC	9
HapA	BES1	13
HapA	BSD	2
HapA	C2C2-CO-like	20
HapA	C2C2-Dof	69
HapA	C2C2-GATA	56
HapA	C2C2-LSD	7
HapA	C2C2-YABBY	18
HapA	C2H2	199
HapA	C3H	93
HapA	CAMTA	6
HapA	CPP	7
HapA	CSD	4
HapA	DBB	5
HapA	DBP	5
HapA	E2F-DP	12
HapA	EIL	14
HapA	FAR1	31
HapA	GARP-ARR-B	14
HapA	GARP-G2-like	93
HapA	GRAS	78
HapA	GRF	20
HapA	GeBP	13
HapA	HB-BELL	25
HapA	HB-HD-ZIP	76
HapA	HB-KNOX	15
HapA	HB-PHD	2
HapA	HB-WOX	29
HapA	HB-other	25
HapA	HRT	1
HapA	HSF	33
HapA	LFY	2
HapA	LIM	13
HapA	LOB	58
HapA	MADS-M-type	28
HapA	MADS-MIKC	42
HapA	MYB	312
HapA	MYB-related	99
HapA	NAC	167
HapA	NF-X1	3
HapA	NF-YA	10
HapA	NF-YB	22
HapA	NF-YC	13
HapA	OFP	52
HapA	PLATZ	24
HapA	RWP-RK	12
HapA	S1Fa-like	3
HapA	SAP	2
HapA	SBP	35
HapA	SRS	14
HapA	STAT	1
HapA	TCP	42
HapA	TUB	18
HapA	Tify	28
HapA	Trihelix	51
HapA	ULT	2
HapA	VOZ	2
HapA	WRKY	168
HapA	Whirly	4
HapA	bHLH	317
HapA	bZIP	139
HapA	zf-HD	20
HapB	AP2/ERF-AP2	42
HapB	AP2/ERF-ERF	238
HapB	AP2/ERF-RAV	10
HapB	Alfin-like	10
HapB	B3	65
HapB	B3-ARF	37
HapB	BBR-BPC	8
HapB	BES1	12
HapB	BSD	2
HapB	C2C2-CO-like	18
HapB	C2C2-Dof	71
HapB	C2C2-GATA	55
HapB	C2C2-LSD	8
HapB	C2C2-YABBY	18
HapB	C2H2	192
HapB	C3H	93
HapB	CAMTA	6
HapB	CPP	7
HapB	CSD	4
HapB	DBB	5
HapB	DBP	4
HapB	E2F-DP	12
HapB	EIL	14
HapB	FAR1	33
HapB	GARP-ARR-B	14
HapB	GARP-G2-like	92
HapB	GRAS	78
HapB	GRF	23
HapB	GeBP	11
HapB	HB-BELL	24
HapB	HB-HD-ZIP	90
HapB	HB-KNOX	15
HapB	HB-PHD	2
HapB	HB-WOX	30
HapB	HB-other	28
HapB	HRT	1
HapB	HSF	33
HapB	LFY	2
HapB	LIM	14
HapB	LOB	55
HapB	MADS-M-type	28
HapB	MADS-MIKC	42
HapB	MYB	308
HapB	MYB-related	89
HapB	NAC	167
HapB	NF-X1	3
HapB	NF-YA	10
HapB	NF-YB	22
HapB	NF-YC	12
HapB	OFP	56
HapB	PLATZ	23
HapB	RWP-RK	13
HapB	S1Fa-like	3
HapB	SAP	2
HapB	SBP	37
HapB	SRS	17
HapB	STAT	1
HapB	TCP	42
HapB	TUB	18
HapB	Tify	30
HapB	Trihelix	50
HapB	ULT	2
HapB	VOZ	2
HapB	WRKY	175
HapB	Whirly	4
HapB	bHLH	319
HapB	bZIP	134
HapB	zf-HD	20

## Sheet: Table S8
Supplementary Table S8. Number of transcription factors preferentially expressed in different organs.
Haplotype	TF	Bud	Flower	InnerBract	Leaf	OutBract	Pedicel	Rhizome	RhizomeRoot	RootTuber	RootTuberRoot	Total Number
A	Alfin-like	0	1	0	0	0	0	0	0	0	0	1
	AP2/ERF-AP2	0	6	0	0	1	0	0	2	0	1	10
	AP2/ERF-ERF	10	3	0	8	0	1	4	25	2	21	74
	AP2/ERF-RAV	1	0	0	0	0	0	0	0	1	0	2
	B3	0	8	5	0	1	0	0	2	0	0	16
	B3-ARF	0	2	0	0	0	0	0	0	0	0	2
	bHLH	11	24	4	3	5	4	5	7	2	6	71
	bZIP	0	9	1	1	0	0	2	6	6	6	31
	C2C2-CO-like	0	0	0	3	0	0	0	1	0	0	4
	C2C2-Dof	1	1	0	0	0	1	1	5	1	0	10
	C2C2-GATA	0	3	1	2	1	0	0	0	0	0	7
	C2C2-LSD	0	0	0	0	0	1	0	0	0	0	1
	C2C2-YABBY	0	12	0	0	2	0	0	0	0	0	14
	C2H2	4	6	1	3	1	0	4	11	5	3	38
	C3H	0	1	0	1	0	0	1	0	0	2	5
	CPP	0	1	0	0	0	0	0	0	0	0	1
	E2F-DP	0	1	0	0	0	0	0	0	0	0	1
	EIL	0	1	0	0	0	0	0	0	0	0	1
	GARP-G2-like	2	7	1	0	3	0	0	4	0	7	24
	GRAS	0	0	0	0	0	0	0	2	1	1	4
	GRF	0	4	0	0	0	0	0	0	0	0	4
	HB-BELL	1	1	0	0	0	0	1	0	1	0	4
	HB-HD-ZIP	0	10	2	0	0	0	0	1	1	3	17
	HB-KNOX	0	1	0	0	0	2	1	0	0	0	4
	HB-other	1	1	0	0	0	0	0	0	0	1	3
	HB-WOX	1	4	0	0	0	0	2	0	1	0	8
	HSF	1	4	0	1	0	0	0	1	4	1	12
	LIM	0	7	0	0	0	0	0	0	0	1	8
	LOB	2	3	2	0	0	0	0	6	4	3	20
	MADS-MIKC	0	16	1	0	2	3	1	2	0	1	26
	MADS-M-type	0	0	0	1	0	0	2	0	0	0	3
	MYB	5	21	9	1	8	11	5	12	5	22	99
	MYB-related	0	6	0	1	4	0	0	1	2	2	16
	NAC	4	10	3	4	1	3	0	10	4	11	50
	NF-YB	0	1	1	1	0	0	0	1	0	1	5
	NF-YC	0	0	0	1	0	0	0	0	0	0	1
	OFP	1	8	2	0	1	0	0	0	1	1	14
	PLATZ	0	3	0	0	0	0	0	0	1	1	5
	RWP-RK	0	0	0	0	1	0	0	0	0	0	1
	SBP	0	3	0	0	2	0	0	0	0	0	5
	SRS	1	0	0	0	0	0	5	0	0	0	6
	TCP	5	0	3	1	0	0	0	0	0	0	9
	Tify	0	1	0	0	0	1	0	0	0	0	2
	Trihelix	1	1	0	0	0	0	0	1	2	0	5
	WRKY	2	4	2	9	0	2	0	9	2	11	41
	zf-HD	1	6	0	0	0	0	1	0	0	0	8
B	Alfin-like	0	1	0	0	0	0	0	0	0	0	1
	AP2/ERF-AP2	0	8	0	0	1	0	0	1	0	2	12
	AP2/ERF-ERF	8	4	0	6	0	1	5	22	2	22	70
	AP2/ERF-RAV	1	0	0	0	0	0	0	0	2	0	3
	B3	0	9	5	0	2	0	0	2	0	1	19
	B3-ARF	0	2	0	0	0	0	0	0	0	0	2
	bHLH	13	23	3	4	4	3	6	6	4	8	74
	bZIP	0	8	1	2	0	0	3	5	5	5	29
	C2C2-CO-like	0	0	0	3	0	0	0	1	0	0	4
	C2C2-Dof	2	2	0	0	0	1	1	3	2	0	11
	C2C2-GATA	0	2	0	2	2	0	0	1	0	0	7
	C2C2-LSD	0	0	0	0	1	1	0	0	0	0	2
	C2C2-YABBY	0	11	0	1	2	0	0	0	0	0	14
	C2H2	3	7	2	3	1	0	3	10	4	4	37
	C3H	0	1	0	1	0	0	1	0	2	2	7
	E2F-DP	0	1	0	0	0	0	0	0	0	0	1
	EIL	0	1	0	0	0	0	0	0	0	0	1
	GARP-ARR-B	0	0	0	0	0	0	0	0	1	0	1
	GARP-G2-like	2	6	1	0	2	0	0	3	0	7	21
	GRAS	0	0	0	0	0	1	0	1	1	1	4
	GRF	0	7	0	1	0	0	0	0	0	0	8
	HB-BELL	1	1	1	0	0	0	1	0	1	0	5
	HB-HD-ZIP	0	8	3	0	0	0	1	2	1	3	18
	HB-KNOX	0	1	0	0	0	2	1	0	0	0	4
	HB-other	1	2	0	0	0	0	0	0	0	1	4
	HB-WOX	1	6	0	0	0	0	2	0	0	1	10
	HSF	1	2	0	1	0	0	0	1	4	1	10
	LIM	0	7	0	0	0	0	0	0	0	1	8
	LOB	3	2	3	0	0	0	0	5	4	3	20
	MADS-MIKC	0	13	1	0	3	4	1	2	0	1	25
	MADS-M-type	0	0	0	2	0	0	0	0	0	0	2
	MYB	6	22	9	2	9	11	5	10	6	20	100
	MYB-related	0	7	0	1	3	0	0	1	2	1	15
	NAC	3	12	3	3	1	4	1	10	3	11	51
	NF-YB	0	1	1	1	0	0	0	1	0	0	4
	NF-YC	0	0	0	1	0	0	0	0	0	0	1
	OFP	1	11	1	0	1	1	0	0	1	2	18
	PLATZ	0	3	0	0	0	0	0	0	1	1	5
	RWP-RK	0	0	0	0	1	0	0	0	0	0	1
	SBP	0	3	0	0	2	0	0	0	0	0	5
	SRS	1	0	0	0	0	0	5	1	0	0	7
	TCP	5	0	3	1	0	0	0	0	0	0	9
	Tify	0	1	0	0	0	0	0	0	0	0	1
	Trihelix	0	1	0	0	0	0	0	0	2	0	3
	WRKY	2	6	2	9	0	3	0	12	3	9	46
	zf-HD	0	4	0	0	0	0	1	0	0	1	6
Note:
The filtering criteria for genes were: TAU ≥ 0.8, FPKM ≥ 1 in at least one sample.

## Sheet: Table S9
Supplementary Table S9. Mean values of the number of different cis-acting elements in the 2-Kbp promoter region of preferentially expressed genes in different organs.
Cis Elements	Type	Type Annotation	Bud1	Bud2	Bud3	Bud4	Flower1	Flower2	Flower3	InnerBractD1	InnerBractD2	InnerBractD3	InnerBractD4	InnerBractU1	InnerBractU2	InnerBractU3	InnerBractU4	Leaf1	Leaf2	Leaf3	OutBract1	OutBract2	OutBract3	OutBract4	PedicelD1	PedicelD2	PedicelM1	PedicelM2	PedicelU1	PedicelU2	Rhizome1	Rhizome2	Rhizome3	Rhizome4	Rhizome5	RhizomeRoot1	RhizomeRoot2	RootTuber1	RootTuberRoot1
A-box	L1	Plant growth and development	0.488818	0.531381	0.570093	0.629213	0.590683	0.544218	0.53979	0.602476	0.576208	0.582043	0.584527	0.566412	0.521401	0.567686	0.469163	0.552743	0.602273	0.657519	0.614035	0.364672	0.650407	0.57	0.441718	0.515556	0.623946	0.659341	0.68254	0.540462	0.601911	0.599206	0.719368	0.588235	0.544379	0.513291	0.635237	0.623188	0.649518
as-1	L1	Plant growth and development	2.23003	1.85774	2.14019	2.05618	1.90497	1.90136	2.11968	2.12655	1.93309	2.14551	1.91404	2.0229	2.03113	2.04803	2.01322	2.18776	2.12311	2.22064	2.15614	1.9886	2.12466	2.27	2.0092	2.15111	2.0118	2.26374	1.96032	2.4422	2.10828	1.94048	2.17787	2.10131	2.13609	2.06874	2.16999	2.1087	2.41908
Box-4	L1	Plant growth and development	3.77157	3.38075	3.93458	3.44944	2.91553	3.42971	3.30475	2.79092	3.10409	3.28793	3.49284	2.74656	4.19844	3.71616	4.09031	3.1097	2.83712	3.10757	2.80877	4.11681	2.93496	4.17667	2.84969	3.34222	3.18718	3.26923	2.92857	3.15607	3.47771	3.22619	3.20553	3.31373	3.54142	3.60678	3.35375	3.30797	3.1865
CAT-box	L1	Plant growth and development	0.640575	0.736402	0.794393	0.764045	0.708696	0.673469	0.642813	0.650619	0.710037	0.795666	0.719198	0.769466	0.712062	0.790393	0.585903	0.757384	0.712121	0.587267	0.698246	0.675214	0.783198	0.673333	0.726994	0.733333	0.696459	0.664835	0.857143	0.690751	0.684713	0.797619	0.762846	0.650327	0.748521	0.731439	0.721955	0.730072	0.806002
CCGTCC-box	L1	Plant growth and development	0.485623	0.527197	0.570093	0.617978	0.586957	0.54195	0.536706	0.598349	0.576208	0.582043	0.578797	0.560305	0.51751	0.554585	0.46696	0.552743	0.594697	0.652031	0.607018	0.364672	0.644986	0.566667	0.441718	0.515556	0.618887	0.653846	0.65873	0.537572	0.598726	0.59127	0.719368	0.581699	0.54142	0.509624	0.628355	0.621377	0.647374
chs-CMA1a	L1	Plant growth and development	0.153355	0.138075	0.168224	0.0898876	0.141615	0.129252	0.158544	0.151307	0.167286	0.145511	0.151862	0.114504	0.167315	0.165939	0.189427	0.111814	0.11553	0.144896	0.112281	0.11396	0.124661	0.173333	0.116564	0.16	0.158516	0.142857	0.103175	0.150289	0.156051	0.170635	0.193676	0.114379	0.127219	0.125573	0.149346	0.150362	0.116827
GATA-motif	L1	Plant growth and development	0.608626	0.598326	0.691589	0.662921	0.630435	0.674603	0.668723	0.598349	0.650558	0.73065	0.767908	0.668702	0.645914	0.545852	0.667401	0.742616	0.714015	0.706915	0.629825	0.643875	0.726287	0.583333	0.693252	0.782222	0.634064	0.862637	0.603175	0.676301	0.589172	0.559524	0.632411	0.748366	0.686391	0.669111	0.658637	0.652174	0.6806
G-box	L1	Plant growth and development	2.96326	3.11297	2.98131	2.73034	2.80621	2.73016	2.9235	2.9326	2.58364	3.34675	2.89685	2.72672	2.75097	3.00873	3.22687	3.07806	2.90909	3.01976	2.79649	2.67806	3.29539	2.74333	3.2362	3.04	2.73524	3.61538	2.96032	3.20809	3.87898	2.94841	4.17391	3.10458	2.95266	3.022	3.18032	2.95652	4.51233
GT1-motif	L1	Plant growth and development	0.841853	1.01255	0.990654	1.06742	0.996894	0.981859	1.02097	0.935351	1	0.978328	0.991404	0.836641	0.902724	1.03493	1.01322	0.947257	1.00189	1.01207	1.03684	0.871795	0.932249	0.886667	1.06748	1.16	1.05734	1.04396	0.984127	0.953757	0.968153	0.940476	0.936759	0.901961	1.15385	1.022	1.00895	0.913043	1.06752
TCT-motif	L1	Plant growth and development	0.690096	0.60251	0.794393	0.629213	0.745963	0.705215	0.763109	0.697387	0.672862	0.736842	0.707736	0.687023	0.747082	0.694323	0.689427	0.658228	0.75	0.722283	0.650877	0.695157	0.696477	0.746667	0.852761	0.644444	0.763912	0.796703	0.571429	0.783237	0.66879	0.801587	0.822134	0.653595	0.701183	0.745188	0.701308	0.737319	0.700965
W-box	L1	Plant growth and development	1.14696	0.979079	0.915888	0.910112	0.862112	0.919501	0.951265	0.883081	1.04089	0.950464	0.893983	0.90687	1.14008	0.973799	1.06608	0.852321	0.941288	1.00549	0.84386	1.12821	0.897019	1.24333	0.837423	0.835556	0.959528	1.17033	1	1.41908	0.977707	0.785714	1.03953	0.888889	0.970414	1.022	1.38679	0.869565	1.13076
WRE3	L1	Plant growth and development	0.813099	0.803347	0.813084	0.820225	0.890683	0.896825	0.840222	0.803301	0.832714	0.972136	0.845272	0.891603	1	0.777293	0.828194	1.06751	0.844697	0.832053	0.789474	0.786325	1.07046	0.823333	0.960123	1.14667	1.06239	0.714286	0.952381	0.881503	0.859873	0.757937	0.790514	0.960784	0.87574	0.868011	0.902271	0.893116	0.990354
ARE	L2	Sress responsive	1.33546	1.31799	1.37383	1.19101	1.39006	1.29252	1.40716	1.30949	1.21933	1.31269	1.25788	1.32977	1.38132	1.15284	1.30837	1.29114	1.33144	1.22064	1.34561	1.4188	1.28997	1.18	1.33742	1.17333	1.2968	1.2967	1.12698	1.34682	1.1465	1.44048	1.06324	1.42157	1.23964	1.27589	1.23262	1.5	1.26259
GC-motif	L2	Sress responsive	0.284345	0.368201	0.345794	0.235955	0.341615	0.334467	0.302899	0.328748	0.32342	0.331269	0.280802	0.316031	0.307393	0.401747	0.237885	0.345992	0.335227	0.317234	0.310526	0.222222	0.292683	0.226667	0.273006	0.297778	0.362563	0.32967	0.412698	0.306358	0.426752	0.313492	0.316206	0.287582	0.292899	0.328139	0.330351	0.335145	0.350482
MBS	L2	Sress responsive	0.873802	1.06695	0.897196	0.966292	0.960248	0.919501	0.919803	0.902338	0.881041	0.972136	0.882521	0.943511	0.902724	1.03057	1.02863	0.968354	0.910985	0.891328	0.982456	0.655271	0.766938	0.92	0.969325	0.853333	0.902192	1.03846	0.968254	0.884393	0.971338	0.896825	0.810277	0.839869	0.911243	0.914757	0.901583	0.880435	0.888532
MRE	L2	Sress responsive	0.337061	0.305439	0.308411	0.258427	0.254658	0.31746	0.317088	0.298487	0.315985	0.26935	0.295129	0.316031	0.2607	0.296943	0.325991	0.35654	0.327652	0.341383	0.277193	0.333333	0.238482	0.283333	0.331288	0.235556	0.381113	0.269231	0.238095	0.34104	0.372611	0.400794	0.284585	0.323529	0.393491	0.318057	0.327598	0.317029	0.325831
MYB	L2	Sress responsive	5.24281	5.6318	5.08411	5.76404	5.39876	5.46599	5.42751	5.44979	5.39777	5.36842	5.24355	5.49008	5.24903	5.8952	5.62555	5.7827	5.56439	5.32382	5.64561	5.16809	5.31707	5.37	5.60123	5.84	5.84317	5.46703	5.33333	5.0578	5.68471	5.86508	5.11858	4.9183	5.54142	5.3538	5.34893	5.12138	5.53912
MYC	L2	Sress responsive	4.02556	4.1841	3.84112	3.8764	3.71863	4.03401	4.01049	3.75928	4.24535	3.97833	3.91404	3.80916	3.89105	4.24891	4.0022	3.96624	4.17803	3.86828	3.71579	4.07407	3.87805	4.1	4.49387	4.05333	3.98988	3.63187	3.81746	3.87283	3.90764	4.37302	3.81423	3.63725	4.00296	4.08433	3.92223	3.69565	3.98071
STRE	L2	Sress responsive	2.2524	2.39749	2.1215	1.83146	2.24783	2.17914	2.25355	2.44292	2.36803	2.21362	2.19198	2.44275	2.09339	2.33624	2.25551	2.27004	2.1553	2.10209	2.31754	2.36752	2.4878	1.94667	2.07055	2.62667	2.30354	2.40659	1.97619	2.10116	2.34395	2.25397	2.09881	2.38562	2.11243	2.16774	2.16724	2.13043	2.14577
AAGAA-motif	L3	Phytohormone responsive	0.958466	1.10879	0.794393	0.865169	1.20621	0.996599	1.17952	1.10179	1.04461	1.06192	1.09456	1.27328	0.961089	1.06987	0.982379	1.07173	0.994318	1.09879	1.07193	1.14245	1.0813	1.05	1.15031	0.915556	1.17201	0.961538	1.19841	1.0578	0.990446	1.1746	0.996047	1	1.16272	1.00917	1.08603	1.02717	0.974277
ABRE	L3	Phytohormone responsive	2.54153	2.51046	2.42056	2.39326	2.25342	2.30385	2.47316	2.3989	2.0632	2.77709	2.3553	2.30534	2.3463	2.55022	2.72467	2.6519	2.50379	2.56422	2.39298	2.16524	2.90244	2.23667	2.7546	2.47111	2.24789	2.85714	2.29365	2.69364	3.21656	2.45238	3.4664	2.64052	2.4142	2.51329	2.7309	2.58333	4.09003
AuxRR-core	L3	Phytohormone responsive	0.182109	0.175732	0.168224	0.202247	0.149068	0.150794	0.1314	0.158184	0.156134	0.188854	0.163324	0.170992	0.217899	0.213974	0.151982	0.166667	0.153409	0.150384	0.17193	0.173789	0.192412	0.173333	0.159509	0.177778	0.168634	0.115385	0.174603	0.138728	0.146497	0.218254	0.15415	0.153595	0.14497	0.151237	0.11287	0.152174	0.118971
CGTCA-motif	L3	Phytohormone responsive	2.23003	1.85774	2.14019	2.05618	1.90497	1.90136	2.11968	2.12655	1.93309	2.14551	1.91404	2.0229	2.03113	2.04803	2.01322	2.18776	2.12311	2.22064	2.15614	1.9886	2.12466	2.27	2.0092	2.15111	2.0118	2.26374	1.96032	2.4422	2.10828	1.94048	2.17787	2.10131	2.13609	2.06874	2.16999	2.1087	2.41908
ERE	L3	Phytohormone responsive	1.52875	1.41004	1.65421	1.38202	1.53975	1.55669	1.44109	1.60798	1.28253	1.71517	1.77937	1.42748	1.63813	1.70306	1.75991	1.46203	1.48864	1.77058	1.59649	1.42165	1.52575	1.86667	1.17178	1.41333	1.58347	1.44505	1.30952	1.55202	1.82803	2	2.03162	1.67647	1.64201	1.40972	1.58844	1.75725	1.37728
TCA-element	L3	Phytohormone responsive	0.523962	0.468619	0.542056	0.662921	0.624845	0.605442	0.605799	0.660248	0.609665	0.628483	0.532951	0.685496	0.684825	0.567686	0.508811	0.508439	0.551136	0.558727	0.592982	0.472934	0.620596	0.59	0.613497	0.573333	0.593592	0.456044	0.52381	0.653179	0.550955	0.68254	0.644269	0.640523	0.733728	0.600367	0.63799	0.601449	0.564845
TGACG-motif	L3	Phytohormone responsive	2.23003	1.85774	2.14019	2.05618	1.90497	1.90136	2.11968	2.12655	1.93309	2.14551	1.91404	2.0229	2.03113	2.04803	2.01322	2.18776	2.12311	2.22064	2.15614	1.9886	2.12466	2.27	2.0092	2.15111	2.0118	2.26374	1.96032	2.4422	2.10828	1.94048	2.17787	2.10131	2.13609	2.06874	2.16999	2.1087	2.41908

## Sheet: Table S10
Supplementary Table S10. The hub genes in the salmon module associated with ABRE cis-acting elements identified by WGCNA.
Gene ID	MM	GS	abs(MM)	abs(GS)	Module	Annotations in NR Database
Chr01HA1029	0.850734	0.657005	0.850734	0.657005	salmon	molybdate-anion transporter-like isoform X1 [Zingiber officinale] Zingiber officinale NA 94328 927 927 99% 0.0 96.97% 462 XP_042468824.1
Chr01HA108	-0.751763	-0.596594	0.751763	0.596594	salmon	NAD kinase 2, chloroplastic-like [Panicum miliaceum] Panicum miliaceum NA 4540 1093 1093 99% 0.0 63.47% 947 RLM58098.1
Chr01HA1090	0.752955	0.827244	0.752955	0.827244	salmon	protein POLAR LOCALIZATION DURING ASYMMETRIC DIVISION AND REDISTRIBUTION-like [Zingiber officinale] Zingiber officinale NA 94328 713 713 99% 0.0 91.15% 384 XP_042473877.1
Chr01HA1511	0.850917	0.666815	0.850917	0.666815	salmon	protein Brevis radix-like 1 [Zingiber officinale] Zingiber officinale NA 94328 551 603 54% 0.0 86.03% 330 XP_042374714.1
Chr01HA174	0.883037	0.861308	0.883037	0.861308	salmon	probable LRR receptor-like serine/threonine-protein kinase At1g07650 [Zingiber officinale] Zingiber officinale NA 94328 1886 1886 99% 0.0 92.01% 1024 XP_042436705.1
Chr01HA2327	-0.780151	-0.652063	0.780151	0.652063	salmon	E3 ubiquitin-protein ligase WAV3-like [Zingiber officinale] Zingiber officinale 1333 1333 99% 0.0 92.47% 770 XP_042433798.1
Chr01HA2429	-0.702334	-0.583341	0.702334	0.583341	salmon	CBL-interacting protein kinase 23-like isoform X1 [Zingiber officinale] Zingiber officinale 859 859 99% 0.0 93.68% 443 XP_042432299.1
Chr01HA2570	-0.709424	-0.669639	0.709424	0.669639	salmon	50S ribosomal protein L25-like [Zingiber officinale] Zingiber officinale 431 431 99% 2e-151 89.61% 231 XP_042435786.1
Chr01HA2939	0.759876	0.749006	0.759876	0.749006	salmon	polyphenol oxidase, chloroplastic-like [Zingiber officinale] Zingiber officinale 921 1664 98% 0.0 89.16% 586 XP_042436006.1
Chr01HA2965	0.935289	0.82484	0.935289	0.82484	salmon	mitochondrial substrate carrier family protein B-like [Zingiber officinale] Zingiber officinale NA 94328 576 576 87% 0.0 89.86% 354 XP_042439068.1
Chr01HA3757	0.86764	0.778375	0.86764	0.778375	salmon	zinc finger protein CONSTANS-LIKE 3-like [Zingiber officinale] Zingiber officinale 86.7 86.7 99% 7e-17 49.23% 338 XP_042472669.1
Chr01HA3771	-0.743922	-0.548384	0.743922	0.548384	salmon	NA
Chr01HA655	0.888608	0.745921	0.888608	0.745921	salmon	probable phospholipid-transporting ATPase 4 isoform X1 [Zingiber officinale] Zingiber officinale 1986 2195 95% 0.0 96.68% 1229 XP_042474328.1
Chr01HA716	0.841341	0.764324	0.841341	0.764324	salmon	transcription factor PCL1-like [Zingiber officinale] Zingiber officinale NA 94328 541 541 73% 0.0 90.56% 340 XP_042474277.1
Chr01HA72	0.875948	0.773387	0.875948	0.773387	salmon	protein SCAI-like isoform X1 [Zingiber officinale] Zingiber officinale 1170 1170 98% 0.0 93.28% 611 XP_042434892.1
Chr01HA831	0.681268	0.607273	0.681268	0.607273	salmon	probable calcium-binding protein CML18 [Zingiber officinale] Zingiber officinale 301 301 99% 9e-101 86.11% 216 XP_042474213.1
Chr01HA967	0.892502	0.925355	0.892502	0.925355	salmon	ADP-ribosylation factor GTPase-activating protein AGD5-like [Zingiber officinale] Zingiber officinale 819 819 60% 0.0 91.96% 469 XP_042474032.1
Chr01HA989	0.847976	0.765982	0.847976	0.765982	salmon	probable galacturonosyltransferase 13 [Zingiber officinale] Zingiber officinale 1076 1076 99% 0.0 96.10% 538 XP_042474009.1
Chr02HA1156	0.796934	0.846165	0.796934	0.846165	salmon	transcription repressor OFP3-like [Zingiber officinale] Zingiber officinale 593 593 88% 0.0 88.92% 377 XP_042394748.1
Chr02HA2188	0.775797	0.634661	0.775797	0.634661	salmon	ER-phagy receptor 1-like [Zingiber officinale] Zingiber officinale NA 94328 492 492 99% 2e-174 89.05% 272 XP_042458224.1
Chr02HA2711	0.729837	0.599617	0.729837	0.599617	salmon	NA
Chr02HA2745	-0.804529	-0.65867	0.804529	0.65867	salmon	glucose-1-phosphate adenylyltransferase small subunit 1, chloroplastic-like [Zingiber officinale] Zingiber officinale 1093 1093 99% 0.0 98.87% 531 XP_042464242.1
Chr02HA2876	-0.823297	-0.628787	0.823297	0.628787	salmon	NA
Chr02HA2973	0.938195	0.860151	0.938195	0.860151	salmon	NA
Chr02HA3149	0.848868	0.816456	0.848868	0.816456	salmon	beta-glucosidase [Musa troglodytarum] Musa troglodytarum 792 792 85% 0.0 76.13% 524 URE31841.1
Chr03HA1181	0.727293	0.700068	0.727293	0.700068	salmon	F-box protein At1g47056-like [Zingiber officinale] Zingiber officinale 932 932 99% 0.0 95.74% 493 XP_042416570.1
Chr03HA1231	0.860993	0.801658	0.860993	0.801658	salmon	NA
Chr03HA168	-0.889959	-0.791642	0.889959	0.791642	salmon	uncharacterized protein At3g52155, chloroplastic-like [Zingiber officinale] Zingiber officinale NA 94328 397 397 99% 9e-138 89.83% 230 XP_042414131.1
Chr03HA253	-0.91987	-0.818527	0.91987	0.818527	salmon	40S ribosomal protein S3-3-like [Zingiber officinale] Zingiber officinale 473 473 99% 4e-168 99.57% 233 XP_042418927.1
Chr03HA2764	-0.89305	-0.840945	0.89305	0.840945	salmon	polyadenylate-binding protein 2-like isoform X2 [Zingiber officinale] Zingiber officinale 415 415 99% 3e-145 94.44% 239 XP_042418021.1
Chr03HA2860	0.870303	0.753865	0.870303	0.753865	salmon	hypothetical protein ZIOFF_051762 [Zingiber officinale] Zingiber officinale 173 173 98% 8e-54 85.15% 101 KAG6490464.1
Chr03HA299	0.729949	0.678647	0.729949	0.678647	salmon	S-adenosylmethionine decarboxylase proenzyme-like [Zingiber officinale] Zingiber officinale 127 127 77% 5e-31 65.60% 519 XP_042414297.1
Chr03HA3053	-0.773299	-0.641294	0.773299	0.641294	salmon	FCS-Like Zinc finger 8-like isoform X2 [Zingiber officinale] Zingiber officinale NA 94328 474 474 85% 9e-167 93.70% 265 XP_042417723.1
Chr03HA3085	-0.81281	-0.838305	0.81281	0.838305	salmon	probable C-terminal domain small phosphatase [Zingiber officinale] Zingiber officinale 714 714 94% 0.0 82.75% 471 XP_042377308.1
Chr03HA3095	0.830925	0.785137	0.830925	0.785137	salmon	GDSL esterase/lipase At4g10955-like [Zingiber officinale] Zingiber officinale 669 669 99% 0.0 93.82% 338 XP_042412975.1
Chr03HA3183	0.913782	0.820882	0.913782	0.820882	salmon	threonine dehydratase 1 biosynthetic, chloroplastic-like [Zingiber officinale] Zingiber officinale 1158 1158 65% 0.0 95.61% 608 XP_042417005.1
Chr03HA3204	-0.87307	-0.671309	0.87307	0.671309	salmon	ATP-dependent Clp protease proteolytic subunit-related protein 1, chloroplastic-like [Zingiber officinale] Zingiber officinale 712 712 99% 0.0 94.24% 382 XP_042417046.1
Chr03HA3270	0.900075	0.879307	0.900075	0.879307	salmon	transcription factor MYBS3-like [Zingiber officinale] Zingiber officinale 617 617 99% 0.0 96.44% 309 XP_042412416.1
Chr03HA3690	0.70073	0.516115	0.70073	0.516115	salmon	paladin-like [Zingiber officinale] Zingiber officinale 2514 2514 99% 0.0 96.39% 1247 XP_042416053.1
Chr03HA3860	0.914596	0.951223	0.914596	0.951223	salmon	ATP-dependent 6-phosphofructokinase 6-like [Zingiber officinale] Zingiber officinale 1079 1079 99% 0.0 95.45% 550 XP_042415889.1
Chr03HA4033	-0.792669	-0.762623	0.792669	0.762623	salmon	NA
Chr03HA4117	-0.835525	-0.881159	0.835525	0.881159	salmon	nucleolar protein dao-5-like [Zingiber officinale] Zingiber officinale 394 394 99% 5e-134 92.11% 315 XP_042451082.1
Chr03HA440	-0.732402	-0.531753	0.732402	0.531753	salmon	uncharacterized monothiol glutaredoxin ycf64-like [Zingiber officinale] Zingiber officinale NA 94328 321 321 94% 1e-109 94.01% 184 XP_042414416.1
Chr03HA457	0.823376	0.718501	0.823376	0.718501	salmon	probable glucan endo-1,3-beta-glucosidase A6 [Zingiber officinale] Zingiber officinale NA 94328 924 924 99% 0.0 95.56% 473 XP_042419102.1
Chr03HA620	0.930129	0.898953	0.930129	0.898953	salmon	NA
Chr03HA85	-0.840639	-0.837687	0.840639	0.837687	salmon	DUF21 domain-containing protein At1g55930, chloroplastic-like isoform X1 [Zingiber officinale] Zingiber officinale 1194 1194 88% 0.0 94.19% 668 XP_042418746.1
Chr04HA121	0.818802	0.647899	0.818802	0.647899	salmon	auxin-responsive protein IAA21-like [Zingiber officinale] Zingiber officinale 572 572 99% 0.0 92.36% 314 XP_042426858.1
Chr04HA197	0.815497	0.875114	0.815497	0.875114	salmon	KH domain-containing protein At1g09660/At1g09670-like isoform X1 [Zingiber officinale] Zingiber officinale 582 582 70% 0.0 96.54% 289 XP_042421489.1
Chr04HA219	-0.89466	-0.891423	0.89466	0.891423	salmon	monodehydroascorbate reductase 3, cytosolic-like [Zingiber officinale] Zingiber officinale 857 857 99% 0.0 97.00% 434 XP_042421457.1
Chr04HA2305	-0.817423	-0.891095	0.817423	0.891095	salmon	cytochrome c oxidase subunit 5C [Asparagus officinalis] Asparagus officinalis 123 123 62% 2e-34 89.06% 64 XP_020268357.1
Chr04HA233	-0.919119	-0.939658	0.919119	0.939658	salmon	NA
Chr04HA285	-0.755841	-0.60704	0.755841	0.60704	salmon	3-ketoacyl-CoA thiolase 2, peroxisomal-like [Zingiber officinale] Zingiber officinale NA 94328 910 910 99% 0.0 96.73% 459 XP_042421373.1
Chr04HA3116	0.78308	0.669665	0.78308	0.669665	salmon	transcription factor GTE4-like [Zingiber officinale] Zingiber officinale 1118 1118 99% 0.0 92.67% 599 XP_042422610.1
Chr04HA312	0.751631	0.882045	0.751631	0.882045	salmon	chaperone protein dnaJ 8, chloroplastic-like isoform X1 [Zingiber officinale] Zingiber officinale NA 94328 276 276 84% 2e-92 88.51% 160 XP_042429170.1
Chr04HA3133	-0.80333	-0.725496	0.80333	0.725496	salmon	hydroxyphenylpyruvate reductase-like [Zingiber officinale] Zingiber officinale 576 576 99% 0.0 92.41% 316 XP_042429709.1
Chr04HA3231	0.78931	0.743103	0.78931	0.743103	salmon	pectinesterase/pectinesterase inhibitor PPE8B-like [Zingiber officinale] Zingiber officinale 887 887 99% 0.0 90.40% 514 XP_042430665.1
Chr04HA499	-0.819866	-0.914316	0.819866	0.914316	salmon	homeobox protein knotted-1-like 13 isoform X1 [Zingiber officinale] Zingiber officinale 780 780 99% 0.0 95.25% 400 XP_042421015.1
Chr04HA565	0.942074	0.880819	0.942074	0.880819	salmon	patatin-like protein 3 [Zingiber officinale] Zingiber officinale 685 685 88% 0.0 94.34% 416 XP_042430315.1
Chr05HA1368	0.685558	0.604369	0.685558	0.604369	salmon	V-type proton ATPase 16 kDa proteolipid subunit [Phoenix dactylifera] Phoenix dactylifera 289 289 84% 7e-97 92.86% 164 XP_008781499.1
Chr05HA152	-0.895016	-0.781513	0.895016	0.781513	salmon	wax ester synthase/diacylglycerol acyltransferase 11-like [Zingiber officinale] Zingiber officinale 900 900 99% 0.0 90.27% 514 XP_042387119.1
Chr05HA2232	0.781491	0.758817	0.781491	0.758817	salmon	probable BOI-related E3 ubiquitin-protein ligase 2 [Zingiber officinale] Zingiber officinale 244 244 72% 3e-76 73.77% 325 XP_042393132.1
Chr05HA2259	0.889909	0.874398	0.889909	0.874398	salmon	BTB/POZ and MATH domain-containing protein 2-like isoform X2 [Zingiber officinale] Zingiber officinale 776 776 99% 0.0 96.14% 388 XP_042388360.1
Chr05HA2552	-0.731877	-0.527564	0.731877	0.527564	salmon	probable catabolite repression protein creC [Zingiber officinale] Zingiber officinale NA 94328 1101 1101 99% 0.0 97.81% 549 XP_042392959.1
Chr05HA26	0.895199	0.748426	0.895199	0.748426	salmon	probable protein S-acyltransferase 14 isoform X2 [Zingiber officinale] Zingiber officinale NA 94328 634 634 99% 0.0 97.13% 314 XP_042451032.1
Chr05HA3032	-0.748862	-0.80755	0.748862	0.80755	salmon	quinone oxidoreductase PIG3-like [Zingiber officinale] Zingiber officinale 640 640 99% 0.0 96.31% 325 XP_042473560.1
Chr05HA3233	0.877721	0.701882	0.877721	0.701882	salmon	GDP-mannose 3,5-epimerase 2-like [Zingiber officinale] Zingiber officinale 784 784 85% 0.0 98.68% 378 XP_042468259.1
Chr05HA3557	0.887496	0.765394	0.887496	0.765394	salmon	peroxisome biogenesis protein 2-like [Zingiber officinale] Zingiber officinale 671 671 91% 0.0 96.48% 366 XP_042467770.1
Chr05HA3560	0.835037	0.893616	0.835037	0.893616	salmon	ABC transporter G family member 42-like [Zingiber officinale] Zingiber officinale 2995 2995 99% 0.0 95.94% 1500 XP_042472938.1
Chr05HA3844	-0.883179	-0.78607	0.883179	0.78607	salmon	NA
Chr05HA420	-0.807591	-0.87207	0.807591	0.87207	salmon	isocitrate dehydrogenase [NADP] [Zingiber officinale] Zingiber officinale 837 837 99% 0.0 97.56% 410 XP_042387950.1
Chr05HA512	0.82038	0.842851	0.82038	0.842851	salmon	NA
Chr05HA637	0.874003	0.776044	0.874003	0.776044	salmon	uncharacterized membrane protein At1g16860-like [Zingiber officinale] Zingiber officinale 774 774 99% 0.0 94.76% 420 XP_042379149.1
Chr05HA646	0.920237	0.893675	0.920237	0.893675	salmon	serine/threonine-protein kinase D6PK-like [Zingiber officinale] Zingiber officinale NA 94328 1172 1172 99% 0.0 95.42% 587 XP_042377606.1
Chr05HA773	-0.712038	-0.701233	0.712038	0.701233	salmon	16.0 kDa heat shock protein, peroxisomal-like [Zingiber officinale] Zingiber officinale 248 248 99% 4e-82 88.57% 140 XP_042377424.1
Chr06HA117	0.83717	0.597887	0.83717	0.597887	salmon	protein NSP-INTERACTING KINASE 3-like [Zingiber officinale] Zingiber officinale NA 94328 1137 1137 85% 0.0 90.33% 627 XP_042456941.1
Chr06HA1388	-0.772092	-0.618646	0.772092	0.618646	salmon	probable aldo-keto reductase 1 [Zingiber officinale] Zingiber officinale 650 650 94% 0.0 93.48% 352 XP_042411046.1
Chr06HA2374	0.843038	0.707091	0.843038	0.707091	salmon	IQ domain-containing protein IQM3-like [Zingiber officinale] Zingiber officinale 868 868 99% 0.0 93.19% 469 XP_042438817.1
Chr06HA2537	0.963406	0.952576	0.963406	0.952576	salmon	beta-1,2-xylosyltransferase XYXT1-like [Zingiber officinale] Zingiber officinale 889 889 99% 0.0 86.67% 510 XP_042440102.1
Chr06HA2726	-0.726079	-0.749425	0.726079	0.749425	salmon	transcription factor bHLH30-like [Zingiber officinale] Zingiber officinale 459 459 99% 7e-162 93.73% 255 XP_042461941.1
Chr06HA2756	0.852422	0.857766	0.852422	0.857766	salmon	probable pectin methylesterase CGR2 [Zingiber officinale] Zingiber officinale 449 449 69% 5e-156 90.40% 260 XP_042461894.1
Chr06HA2860	0.872457	0.858811	0.872457	0.858811	salmon	hypothetical protein ZIOFF_009917 [Zingiber officinale] Zingiber officinale 542 542 99% 0.0 93.41% 392 KAG6527788.1
Chr06HA3321	-0.802643	-0.731557	0.802643	0.731557	salmon	polypyrimidine tract-binding protein homolog 1-like isoform X1 [Zingiber officinale] Zingiber officinale 789 789 86% 0.0 95.01% 456 XP_042379272.1
Chr06HA3371	0.910575	0.721057	0.910575	0.721057	salmon	probable serine/threonine-protein kinase PBL19 [Zingiber officinale] Zingiber officinale NA 94328 676 676 99% 0.0 93.28% 353 XP_042380054.1
Chr06HA3497	-0.847084	-0.782936	0.847084	0.782936	salmon	serine/threonine-protein kinase STY13-like [Zingiber officinale] Zingiber officinale 849 849 99% 0.0 97.82% 413 XP_042381190.1
Chr06HA523	0.822443	0.615213	0.822443	0.615213	salmon	probable serine/threonine-protein kinase PBL7 [Zingiber officinale] Zingiber officinale 780 780 99% 0.0 96.91% 388 XP_042462273.1
Chr06HA565	0.843035	0.780621	0.843035	0.780621	salmon	NA
Chr06HA681	0.910335	0.831204	0.910335	0.831204	salmon	14-3-3-like protein [Zingiber officinale] Zingiber officinale 475 475 99% 4e-168 96.69% 267 XP_042457194.1
Chr06HA823	-0.732595	-0.816668	0.732595	0.816668	salmon	NA
Chr06HA865	-0.780696	-0.767952	0.780696	0.767952	salmon	putative hydrolase C777.06c isoform X1 [Zingiber officinale] Zingiber officinale 687 687 99% 0.0 95.11% 348 XP_042457427.1
Chr06HA922	-0.698867	-0.586946	0.698867	0.586946	salmon	NA
Chr07HA1387	-0.873082	-0.94495	0.873082	0.94495	salmon	NA
Chr07HA1564	-0.83876	-0.725544	0.83876	0.725544	salmon	cell wall / vacuolar inhibitor of fructosidase 2-like [Zingiber officinale] Zingiber officinale 305 305 99% 5e-103 90.96% 188 XP_042471797.1
Chr07HA161	0.882308	0.876344	0.882308	0.876344	salmon	ankyrin repeat-containing protein At5g02620-like [Zingiber officinale] Zingiber officinale NA 94328 1089 1089 95% 0.0 94.98% 558 XP_042471245.1
Chr07HA2301	0.79442	0.82769	0.79442	0.82769	salmon	autophagy-related protein 3-like [Zingiber officinale] Zingiber officinale NA 94328 642 642 99% 0.0 98.11% 317 XP_042376393.1
Chr07HA2349	0.946515	0.827719	0.946515	0.827719	salmon	protein TIFY 10a-like [Zingiber officinale] Zingiber officinale NA 94328 410 410 99% 1e-142 84.00% 236 XP_042380790.1
Chr07HA2595	0.863531	0.717511	0.863531	0.717511	salmon	NAC domain-containing protein 83-like [Zingiber officinale] Zingiber officinale 390 390 99% 4e-135 87.83% 227 XP_042388610.1
Chr07HA2705	-0.641792	-0.624143	0.641792	0.624143	salmon	acetyl-CoA carboxylase 1 [Zingiber officinale] Zingiber officinale NA 94328 4507 4507 96% 0.0 96.75% 2243 XP_042393499.1
Chr07HA355	0.744712	0.564099	0.744712	0.564099	salmon	UDP-xylose transporter 3-like [Zingiber officinale] Zingiber officinale 698 698 99% 0.0 98.86% 352 XP_042374337.1
Chr07HA747	0.909157	0.808792	0.909157	0.808792	salmon	binding partner of ACD11 1-like [Zingiber officinale] Zingiber officinale NA 94328 655 655 99% 0.0 93.43% 350 XP_042470471.1
Chr07HA937	-0.90019	-0.819831	0.90019	0.819831	salmon	hypothetical protein ZIOFF_022770 [Zingiber officinale] Zingiber officinale NA 94328 610 610 98% 0.0 87.11% 355 KAG6519277.1
Chr08HA1364	-0.791223	-0.841869	0.791223	0.841869	salmon	vesicle transport v-SNARE 13-like [Zingiber officinale] Zingiber officinale NA 94328 425 425 99% 2e-149 95.93% 221 XP_042395323.1
Chr08HA2121	0.80773	0.6654	0.80773	0.6654	salmon	NA
Chr08HA2163	-0.837161	-0.742675	0.837161	0.742675	salmon	ABC transporter I family member 6, chloroplastic-like [Zingiber officinale] Zingiber officinale NA 94328 623 623 99% 0.0 93.56% 323 XP_042459458.1
Chr08HA228	0.965584	0.889404	0.965584	0.889404	salmon	calcium-transporting ATPase 10, plasma membrane-type-like [Zingiber officinale] Zingiber officinale 2027 2027 99% 0.0 96.66% 1019 XP_042461207.1
Chr08HA2710	0.929269	0.818696	0.929269	0.818696	salmon	transcription factor bHLH25-like isoform X2 [Zingiber officinale] Zingiber officinale 581 581 99% 0.0 92.13% 305 XP_042395990.1
Chr08HA373	-0.688505	-0.555388	0.688505	0.555388	salmon	argininosuccinate synthase, chloroplastic-like [Zingiber officinale] Zingiber officinale NA 94328 992 992 99% 0.0 96.58% 491 XP_042456138.1
Chr08HA455	0.928221	0.937367	0.928221	0.937367	salmon	E3 ubiquitin-protein ligase RDUF1-like isoform X2 [Zingiber officinale] Zingiber officinale 191 340 81% 3e-55 92.86% 366 XP_042461487.1
Chr08HA617	-0.777323	-0.694795	0.777323	0.694795	salmon	NA
Chr09HA1780	-0.836152	-0.854645	0.836152	0.854645	salmon	probable chromo domain-containing protein LHP1 [Zingiber officinale] Zingiber officinale NA 94328 496 496 83% 4e-170 70.38% 415 XP_042423213.1
Chr09HA1936	0.781542	0.864735	0.781542	0.864735	salmon	PTI1-like tyrosine-protein kinase 3 [Zingiber officinale] Zingiber officinale NA 94328 718 718 76% 0.0 96.40% 373 XP_042440498.1
Chr09HA2079	0.887676	0.759492	0.887676	0.759492	salmon	GEM-like protein 1 [Zingiber officinale] Zingiber officinale NA 94328 495 495 99% 1e-175 89.10% 265 XP_042440231.1
Chr09HA346	0.836536	0.883533	0.836536	0.883533	salmon	calcium-dependent protein kinase 26-like [Zingiber officinale] Zingiber officinale 1001 1001 96% 0.0 94.09% 547 XP_042386297.1
Chr09HA368	0.880105	0.726657	0.880105	0.726657	salmon	ubiquitin-conjugating enzyme E2 4-like isoform X3 [Zingiber officinale] Zingiber officinale 367 367 99% 1e-127 97.27% 183 XP_042386533.1
Chr09HA530	0.781671	0.739559	0.781671	0.739559	salmon	serine/threonine-protein kinase 38-like isoform X2 [Zingiber officinale] Zingiber officinale 1092 1092 96% 0.0 98.48% 563 XP_042453368.1
Chr09HA596	-0.780544	-0.784596	0.780544	0.784596	salmon	upstream activation factor subunit UAF30-like [Zingiber officinale] Zingiber officinale NA 94328 199 199 99% 9e-64 94.17% 103 XP_042453434.1
Chr09HA611	0.873239	0.867235	0.873239	0.867235	salmon	NA
Chr09HA818	0.848104	0.809425	0.848104	0.809425	salmon	ATP-dependent zinc metalloprotease FTSH 1, chloroplastic-like [Zingiber officinale] Zingiber officinale NA 94328 1267 1267 99% 0.0 93.63% 703 XP_042427605.1
Chr09HA973	0.868818	0.641146	0.868818	0.641146	salmon	probable E3 ubiquitin-protein ligase RHC2A [Zingiber officinale] Zingiber officinale NA 94328 384 384 99% 2e-131 94.44% 378 XP_042453804.1
Chr10HA1784	0.758053	0.662901	0.758053	0.662901	salmon	isocitrate dehydrogenase [NAD] regulatory subunit 1, mitochondrial-like isoform X1 [Zingiber officinale] Zingiber officinale NA 94328 742 742 99% 0.0 97.56% 369 XP_042402840.1
Chr10HA20	0.905309	0.859985	0.905309	0.859985	salmon	LRR receptor-like serine/threonine-protein kinase FLS2 [Zingiber officinale] Zingiber officinale 2101 2101 99% 0.0 85.65% 1228 XP_042402383.1
Chr10HA2099	0.861269	0.660655	0.861269	0.660655	salmon	NA
Chr10HA2594	-0.919561	-0.83345	0.919561	0.83345	salmon	glycine-rich RNA-binding protein RZ1A-like [Zingiber officinale] Zingiber officinale 226 226 62% 3e-71 88.71% 214 XP_042403622.1
Chr10HA2672	0.830003	0.621379	0.830003	0.621379	salmon	homeobox-leucine zipper protein HOX6-like [Zingiber officinale] Zingiber officinale 342 342 99% 3e-117 93.75% 192 XP_042403739.1
Chr10HA2750	0.842895	0.863766	0.842895	0.863766	salmon	IAA-amino acid hydrolase ILR1-like 1 isoform X1 [Zingiber officinale] Zingiber officinale NA 94328 794 794 52% 0.0 92.61% 455 XP_042407378.1
Chr10HA37	0.870959	0.695733	0.870959	0.695733	salmon	H32 protein [Sylvia atricapilla] Sylvia atricapilla 96.3 96.3 53% 3e-21 48.18% 135 NWY43216.1
Chr10HA522	-0.8548	-0.70892	0.8548	0.70892	salmon	probable pyridoxal 5'-phosphate synthase subunit PDX2 [Zingiber officinale] Zingiber officinale 497 497 99% 8e-177 96.39% 249 XP_042405349.1
Chr10HA800	0.847972	0.893578	0.847972	0.893578	salmon	probable monogalactosyldiacylglycerol synthase 1, chloroplastic [Zingiber officinale] Zingiber officinale NA 94328 1028 1028 99% 0.0 95.95% 518 XP_042402434.1
Chr10HA99	-0.787481	-0.676912	0.787481	0.676912	salmon	putative D-cysteine desulfhydrase 1, mitochondrial isoform X1 [Zingiber officinale] Zingiber officinale NA 94328 831 831 99% 0.0 95.12% 430 XP_042405857.1
Chr11HA129	0.866092	0.908177	0.866092	0.908177	salmon	NAC domain-containing protein 68-like [Zingiber officinale] Zingiber officinale NA 94328 418 418 95% 3e-145 76.49% 285 XP_042426003.1
Chr11HA2360	0.877619	0.894688	0.877619	0.894688	salmon	NA
Chr11HA244	0.847943	0.681714	0.847943	0.681714	salmon	14-3-3 protein 6-like [Zingiber officinale] Zingiber officinale NA 94328 518 518 99% 0.0 98.44% 257 XP_042454693.1
Chr11HA258	0.894472	0.804241	0.894472	0.804241	salmon	NA
Chr11HA2609	0.906302	0.936627	0.906302	0.936627	salmon	mannose-specific lectin 3-like [Zingiber officinale] Zingiber officinale NA 94328 466 466 99% 1e-164 90.59% 255 XP_042455090.1
Chr11HA2658	0.905902	0.837262	0.905902	0.837262	salmon	calcium-dependent protein kinase 28-like [Zingiber officinale] Zingiber officinale 678 678 99% 0.0 97.56% 499 XP_042466768.1
Chr11HA2934	-0.942256	-0.948697	0.942256	0.948697	salmon	casein kinase II subunit alpha-like [Zingiber officinale] Zingiber officinale 736 736 99% 0.0 90.55% 399 XP_042463389.1
Chr11HA541	0.875579	0.674401	0.875579	0.674401	salmon	protein NDL1-like isoform X1 [Zingiber officinale] Zingiber officinale 702 702 99% 0.0 97.69% 347 XP_042396959.1
Chr12HA1123	0.851559	0.710076	0.851559	0.710076	salmon	NA
Chr12HA1197	0.516855	0.525184	0.516855	0.525184	salmon	probable enoyl-CoA hydratase 2, mitochondrial isoform X1 [Zingiber officinale] Zingiber officinale 552 552 95% 0.0 96.49% 308 XP_042382135.1
Chr12HA1951	0.907404	0.816713	0.907404	0.816713	salmon	WD repeat-containing protein DWA2-like isoform X2 [Zingiber officinale] Zingiber officinale 699 699 99% 0.0 95.74% 352 XP_042384341.1
Chr12HA2109	0.967471	0.950188	0.967471	0.950188	salmon	transcription termination factor MTERF8, chloroplastic-like [Zingiber officinale] Zingiber officinale 789 789 94% 0.0 92.95% 498 XP_042378338.1
Chr12HA2114	0.753274	0.622077	0.753274	0.622077	salmon	actin-depolymerizing factor 5-like [Zingiber officinale] Zingiber officinale NA 94328 288 288 99% 1e-97 96.50% 163 XP_042384529.1
Chr12HA2631	-0.876769	-0.857494	0.876769	0.857494	salmon	erlin-2-B-like [Zingiber officinale] Zingiber officinale 730 730 96% 0.0 94.30% 395 XP_042377687.1
Chr12HA267	0.879012	0.827901	0.879012	0.827901	salmon	BEL1-like homeodomain protein 7 [Zingiber officinale] Zingiber officinale 1234 1234 99% 0.0 93.84% 633 XP_042375474.1
Chr12HA2672	0.807422	0.646368	0.807422	0.646368	salmon	phosphatidylinositol/phosphatidylcholine transfer protein SFH1-like [Zingiber officinale] Zingiber officinale 652 652 99% 0.0 91.99% 337 XP_042382181.1
Chr12HA3169	0.782809	0.582541	0.782809	0.582541	salmon	guanosine deaminase-like isoform X2 [Zingiber officinale] Zingiber officinale NA 94328 375 375 99% 1e-130 98.39% 186 XP_042451575.1
Chr12HA36	0.66319	0.761992	0.66319	0.761992	salmon	peroxidase 57-like [Zingiber officinale] Zingiber officinale NA 94328 649 649 99% 0.0 92.39% 362 XP_042375710.1
Chr12HA516	0.868301	0.883647	0.868301	0.883647	salmon	V-type proton ATPase subunit a1-like isoform X1 [Zingiber officinale] Zingiber officinale 1640 1640 99% 0.0 96.10% 818 XP_042381291.1
Chr12HA572	0.935349	0.827835	0.935349	0.827835	salmon	probable sugar phosphate/phosphate translocator At5g25400 [Zingiber officinale] Zingiber officinale 182 182 21% 3e-49 96.67% 362 XP_042454778.1
Chr13HA1565	-0.961569	-0.901139	0.961569	0.901139	salmon	hypothetical protein ZIOFF_071446 [Zingiber officinale] Zingiber officinale 458 458 99% 3e-161 90.55% 271 KAG6470377.1
Chr13HA2301	0.859658	0.890063	0.859658	0.890063	salmon	chaperone protein dnaJ 10-like [Zingiber officinale] Zingiber officinale 321 321 43% 5e-103 94.01% 396 XP_042446736.1
Chr13HA2394	0.949175	0.85891	0.949175	0.85891	salmon	NA
Chr13HA2412	0.886441	0.842042	0.886441	0.842042	salmon	UDP-arabinopyranose mutase 1 [Zingiber officinale] Zingiber officinale 693 693 99% 0.0 91.83% 367 XP_042450252.1
Chr13HA2491	0.924838	0.893803	0.924838	0.893803	salmon	trifunctional UDP-glucose 4,6-dehydratase/UDP-4-keto-6-deoxy-D-glucose 3,5-epimerase/UDP-4-keto-L-rhamnose-reductase RHM1-like [Zingiber officinale] Zingiber officinale 1381 1381 99% 0.0 98.21% 671 XP_042446747.1
Chr13HA363	0.864481	0.846684	0.864481	0.846684	salmon	homeobox-leucine zipper protein HOX4-like isoform X3 [Zingiber officinale] Zingiber officinale 224 224 98% 1e-69 58.82% 267 XP_042450736.1
Chr13HA650	-0.857197	-0.836481	0.857197	0.836481	salmon	methyl-CpG-binding domain protein 4-like protein isoform X1 [Zingiber officinale] Zingiber officinale 452 452 93% 6e-155 64.68% 367 XP_042442907.1
Chr14HA11	-0.817232	-0.656497	0.817232	0.656497	salmon	AP-3 complex subunit sigma-like isoform X1 [Zingiber officinale] Zingiber officinale 335 335 99% 2e-115 98.19% 166 XP_042400069.1
Chr14HA1695	-0.884929	-0.847134	0.884929	0.847134	salmon	lysophospholipid acyltransferase LPEAT1-like isoform X3 [Zingiber officinale] Zingiber officinale 757 757 99% 0.0 95.34% 386 XP_042397924.1
Chr14HA1891	-0.741857	-0.638047	0.741857	0.638047	salmon	NA
Chr14HA1931	0.648081	0.616495	0.648081	0.616495	salmon	transmembrane 9 superfamily member 11-like [Zingiber officinale] Zingiber officinale 1331 1331 85% 0.0 96.57% 671 XP_042452295.1
Chr14HA2065	-0.77072	-0.720913	0.77072	0.720913	salmon	ultraviolet-B receptor UVR8-like [Zingiber officinale] Zingiber officinale 794 794 99% 0.0 94.30% 421 XP_042398310.1
Chr14HA2350	-0.819778	-0.807413	0.819778	0.807413	salmon	histone-lysine N-methyltransferase ASHR2-like [Zingiber officinale] Zingiber officinale 560 560 90% 0.0 93.77% 392 XP_042398696.1
Chr14HA258	0.917378	0.842066	0.917378	0.842066	salmon	internal alternative NAD(P)H-ubiquinone oxidoreductase A1, mitochondrial-like [Zingiber officinale] Zingiber officinale 1034 1034 61% 0.0 94.92% 550 XP_042409448.1
Chr14HA26	0.972585	0.927362	0.972585	0.927362	salmon	CBL-interacting protein kinase 5-like [Zingiber officinale] Zingiber officinale NA 94328 929 929 99% 0.0 97.60% 459 XP_042409763.1
Chr14HA261	0.891627	0.880446	0.891627	0.880446	salmon	NA
Chr15HA1143	-0.937207	-0.850994	0.937207	0.850994	salmon	probable inactive purple acid phosphatase 29 [Zingiber officinale] Zingiber officinale NA 94328 782 782 99% 0.0 92.65% 408 XP_042444583.1
Chr15HA122	0.865561	0.827542	0.865561	0.827542	salmon	putative glycerol-3-phosphate transporter 5 [Zingiber officinale] Zingiber officinale 930 930 99% 0.0 95.26% 485 XP_042445315.1
Chr15HA1334	0.899485	0.786701	0.899485	0.786701	salmon	eukaryotic translation initiation factor 2 subunit beta-like [Zingiber officinale] Zingiber officinale 548 548 34% 0.0 97.74% 270 XP_042441509.1
Chr15HA16	-0.929777	-0.862128	0.929777	0.862128	salmon	arabinogalactan protein 41-like [Zingiber officinale] Zingiber officinale 142 142 27% 3e-39 97.26% 73 XP_042443145.1
Chr15HA1676	0.894312	0.870371	0.894312	0.870371	salmon	cyclic nucleotide-gated ion channel 17-like [Zingiber officinale] Zingiber officinale 1394 1394 99% 0.0 94.78% 708 XP_042443689.1
Chr15HA2321	-0.897429	-0.869742	0.897429	0.869742	salmon	protein FREE1-like [Zingiber officinale] Zingiber officinale 839 839 99% 0.0 74.50% 583 XP_042388169.1
Chr15HA332	0.848824	0.746664	0.848824	0.746664	salmon	serine/threonine-protein kinase EDR1-like isoform X2 [Zingiber officinale] Zingiber officinale 1054 1874 99% 0.0 91.77% 1097 XP_042442033.1
Chr15HA608	0.912529	0.861535	0.912529	0.861535	salmon	UPF0496 protein 1-like [Zingiber officinale] Zingiber officinale 686 686 99% 0.0 92.40% 404 XP_042443422.1
Chr15HA706	0.817629	0.866223	0.817629	0.866223	salmon	putative disease resistance RPP13-like protein 1 [Zingiber officinale] Zingiber officinale 1537 1537 99% 0.0 83.07% 937 XP_042441191.1
Chr16HA1098	0.89467	0.913155	0.89467	0.913155	salmon	zinc finger CCCH domain-containing protein 53-like isoform X1 [Zingiber officinale] Zingiber officinale 899 899 70% 0.0 89.92% 516 XP_042425446.1
Chr16HA1155	0.963173	0.894253	0.963173	0.894253	salmon	putative respiratory burst oxidase homolog protein H [Zingiber officinale] Zingiber officinale 1679 1679 99% 0.0 97.33% 828 XP_042429373.1
Chr16HA1205	0.804815	0.720613	0.804815	0.720613	salmon	secretory carrier-associated membrane protein 4-like isoform X1 [Zingiber officinale] Zingiber officinale 532 532 99% 0.0 96.62% 266 XP_042419333.1
Chr16HA41	0.85862	0.695427	0.85862	0.695427	salmon	NA
Chr16HA42	0.799762	0.854896	0.799762	0.854896	salmon	NA
Chr16HA716	0.868216	0.826852	0.868216	0.826852	salmon	bidirectional sugar transporter SWEET4-like [Zingiber officinale] Zingiber officinale 511 511 99% 0.0 97.29% 257 XP_042430154.1
Chr16HA76	0.834714	0.731259	0.834714	0.731259	salmon	dof zinc finger protein 4-like [Zingiber officinale] Zingiber officinale 363 363 99% 9e-125 82.82% 227 XP_042451983.1
Chr16HA873	-0.907366	-0.84385	0.907366	0.84385	salmon	TOM1-like protein 9 [Zingiber officinale] Zingiber officinale 1215 1215 99% 0.0 89.50% 676 XP_042427240.1

[truncated: 17 more sheets: Table S11, Table S12, Table S13, Table S14, Table S15, Table S16, Table S17, Table S18, Table S19, Table S20, Table S21, Table S22, Table S23, Table S24, Table S25, Table S26, Table S27]
